# Supplementary material for: “Nothing to see here”: No structural brain differences as a function of the Big Five personality traits from a systematic review and meta-analysis
Source: Personal Neurosci. 2022 Aug 9;5:e8. doi: 10.1017/pen.2021.5 (PMC9379932; doi:10.1017/pen.2021.5)
Supplement: Supplementary file 1 [file pensup.zip]

Archive with 4 entries (4 files):
- S2513988621000055sup001.xlsx
- S2513988621000055sup002.docx
- S2513988621000055sup003.xlsx
- S2513988621000055sup004.xlsx
