# Supplementary material for: “Nothing to see here”: No structural brain differences as a function of the Big Five personality traits from a systematic review and meta-analysis
Source: Personal Neurosci. 2022 Aug 9;5:e8. doi: 10.1017/pen.2021.5 (PMC9379932; doi:10.1017/pen.2021.5)
Supplement: Supplementary file 1 [file pensup.zip › S2513988621000055sup001.xlsx]

## Sheet: TableS2_Neuroticism
Study	Project data	Sample size (F/M)	Mean age (SD, Range)	Personality Instrument	Image Processing (Software)	Scanner/Voxel Thickness (mm)/Smooth FWHM (mm)	ROI (Atlas)	Covariate	Threshold (Correction)	Results
Benedict et al., 2008pt	NA	44 MS (38/6)	45.4 (9.6, 23 - 63)	NEO-FFI	TGMV (SIENAX)	1.5T/2.5/NS	TNCV	Other four traits	0.05 (Uncor)	(patient only) WBA: NA ROI: NA TNCV: NSig
Benedict et al., 2013pt	NA	98 MS (67/31)	45.9 (9.5, NS)	NEO-FFI	TGMV (SIENAX 2.6)	3T/3/NS	NA	NA* * The TGMV was corrected for ICV	0.05 (Uncor)	(patient only) WBA: NA ROI: NA TGMV: NSig
Bjørnebekk et al., 2013	CPLS	265 (150/115)	49.8 (17.4, 20 - 85)	NEO-PI-R	Mean GMV (FS)	1.5T/1.2/15	AMY, NAc, CAD, PUT (FS SEG)	Age, sex, TBV, other four traits	0.01 (Bonf)	WBA: NA ROI: Nsig TBV: Neg. Six facets with TBV: (facte analysis only with N) All six facets showed significant negative associations
Blankstein et al., 2009	NA	35 (20/15)	NS (NS, 16 - 17)	NEO-FFI	VBM-ROI (SPM5)	3T/1.5/10	MFG, medFG (WFU) sgACC (coordinates from previous study with 5mm sphere)	Sex, ICV, alternative trait (E), Pain, N x Sex, E x Sex, Pain x Sex	0.05 (voxel, FDR)	WBA: NA ROI: NSig
Burt et al., 2016	IMAGEN	1870 (963/907)	14.56 (0.44, 12 - 16)	NEO-FFI	Mean GMV (SPM)	3T/1.5/8	l OFG, r MFG, r SFG, r FSF (fROI from voxel-wise ANCOVA group comparison)	NA	0.05 (Uncor)	WBA: NA ROI: - Pos. NSig - Neg. l OFG, r SFG, r FSF
Castagna, 2019	HCP	1106 (600/506)	NS (NS, 22 - 37)	NEO-FFI	Mean GMV (FS 5.3.0)	3T/0.7/10	AMY (HCP FS pipeline)	NA	0.01 (Uncor)	WBA: NA ROI: NSig
Cremers et al., 2011MA	NESDA	65 (42/23)	40.5 (9.7, 21 - 56)	NEO-FFI	VBM (SPM5)	3T/1/8	NA	Age, TGMV, alternative trait (E), scan centers	0.05 (voxel, FWE) 0.001 (Uncor, k > 25)	WBA: Cor: NSig Uncor: - Pos. l MTG - Neg. r SMA ROI: NA TGMV: NSig
Delaparte et al., 2019	ADEPT	223 (223/0)	15.2 (0.63, 14.22 - 16.5)	BFI	Mean GMV (FS 5.3)	3T/1/NS	medOFC, AMY (Desikan-Killiany)	Age	0.05 (Uncor)	WBA: NA ROI: - Pos. NSig - Neg. l/r medOFC
DeYoung et al., 2010MA	NA	116 (58/58)	22.9 (5.5, 18 - 40)	NEO-PI-R	VBM (BIS)	3T/1.25/8	NA	Age, sex, TBV, other four traits	0.05 (cluster, MCS)	(study without segmentation) WBA: - Pos. l/r MCG, l MTG, r CRB - Neg. l BG, r medFG, r PRC ROI: NA
Du et al., 2015MA	SWU	298 (158/140)	19.94 (1.28, 17 - 27)	NEO-PI-R	VBM (SPM8)	3T/1/NS	NA	Age, gender, TBV	0.05 (cluster, NSTA)	WBA: - Pos. dACC - Neg. NSig ROI: NA
Gray et al., 2018	HCP	1105 (600/505)	28.8 (3.7, 22 - 37)	NEO-FFI	Mean GMV (FS 5.3)	3T/0.7/NS	AMY (and sub nuclei) and HIP (CA2/3, dentate and all subfields) (FS 6.0 SEG)	Age, gender, ICV, other four traits	0.05 (FDR)	WBA: NA ROI: NSig
Gustin et al., 2013pt, fc	NA	42 CPD (21 PTN; 21 TMD) (36/6) 35 HC (30/5)	Patient: 48.8 (10.37, 24 - 71) HC: 49.5 (15.97, NS)	NEO-PI-R (Depression facet)	Patient: VBM-ROI (SPM8) HC: Mean GMV (SPM8)	3T/0.8/6	Patient: CING, THA, PFC, HIP (WFU) HC: THA, l DLPFC, PCC (fROI from N-D related results among patient group)	Age, sex, TBV	VBM-ROI: 0.05 (voxel, NS) Mean: 0.05 (Uncor)	(separating patient and HC) Neuroticism-Depression facet: WBA: NA ROI: Patient (ROI) - Pos. l INS, l/r HIP - Neg. l/r THA, l/r DLPFC HC (mean): NSig
Hayano et al., 2009pt	NA	19 PD (11/8) 28 HC (19/9)	PD: NS HC: NS * Only a subset of patients and helathy had NEO data, but the study only provided the demographic information for initial sample (27 patients and 30 healthy)	NEO-PI-R	VBM-ROI (SPM2) Mean GMV (manually traced)	1.5T/1.5/8	VBM-ROI: AMY (WFU) Mean GMV: AMY, HIP (manually traced, corrected by intracranial content)	VBM-ROI: ICV, other four traits Mean GMV: NA* * The mean GMV was corrected by ICV	VBM-ROI: 0.05 (voxel, FWE) Mean GMV: 0.05 (Bonf)	(separating patient and HC) WBA: NA ROI: Patient: NSig HC: NSig Mean: Patient: NSig HC: NSig
Hermann et al., 2014	NA	96 (48/48)	23.23 (2.82, 19 - 32)	BFI	VBM-ROI (SPM8)	1.5T/1/8	AMY, INS, DMPFC, VLPFC, DLPFC (Tzourio-Mazoyer et al. (2002)) dACC, VMPFC (coordinates from previous study with 10-mm sphere)	Age, sex, cognitive reappraisal, expressive suppression	0.05 (voxel, FWE)	WBA: NA ROI: NSig
Holmes et al., 2012	NA	1050 (568/482)	21.37 (2.95, 18 - 35)	NEO-FFI	Mean GMV (FS 4.5.0)	3T/1.2/NS	AMY (FS SEG)	Age, sex, ICV, scan sites, software version, intelligence	0.05 (Uncor)	WBA: NA ROI: - Pos. l AMY, r AMY - Neg. NSig
Hu et al., 2011MA	NA	62 (31/31)	26.6 (4.50, 20 - 40)	NEO-FFI	VBM (SPM5)	1.5T/1/8	NA	Age, gender, TGMV	0.05 (voxel, FWE)	WBA: NSig ROI: NA
Hyatt et al., 2019	HCP	1101 (597/504)	28.8 (3.7, 22 - 37)	NEO-FFI	Mean GMV-WBPAR (FS (5.3))	3T/0.7/NS	WBPAR (FS)	Age, sex, ICV	0.01 (Uncor)	WBA: NA ROI: - Pos. NSig - Neg. l CNS
Jackson et al., 2011	NA	79 (59/20)	66 (12.5, 44 - 88)	NEO-FFI	Mean GMV (FS)	1.5T/1.25/NS	SFG, VLPFV, DLPFC, OFC, PHC, HCP, AMY (FS)	Age, education	0.05 (Uncor)	WBA: NA ROI: (mean from bilateral) - Pos. NSig - Neg. VLPFC/DLPFC, OFC TGMV: Neg.
Joffe et al., 2009	BRID	105 (NS)* 63 Val/Val (BDNF genotype) 42 Met carrier (Val/Met, Met/Met) * The full sample had 467 and only a subset of subjects (n = 113) had structural MRI data. However, final sample included (reported) in NEO - GMV analysis results was 105 (might due to missing data) but no demographic information was provided for this subset of subjets.	NS	NEO-FFI	Mean GMV (SPM2)	1.5T/1/12	HIP , PHC, STG, MTG, ITG (AAL)	NA	0.05 (Uncor)	WBA: NA ROI: Val/Val: NSig Met carrier: - Pos. NSig - Neg. HIP
Kapogiannis et al., 2013MA	BLSA	87 (42/45)	72.0 (7.70, 59 - 85)	NEO-PI-R	VBM (SPM8)	1.5T/1.5/12	NA	* This study performed a conjunction analysis between two time points Age (both time points), sex (both time points), ICV (Time 1), education (both time points), same trait (another time point), other four traits (both time points), time 1 and time 2	0.05 (cluster, FWE)	WBA: - Pos. r LNG, r FSF, r MOG, r PRC, r CAL - Neg. r infOFC, r RLO, r MFG, r PHC, r MTG ROI: NA
Kitamura et al., 2016	NA	41 (17/24)	50.1 (17.8, 22 - 77)	NEO-FFI	Mean GMV (SPM8)	3T/1/6	CAD, l PSC, l CRB, l STG, r PCC, PCN, r PHC (fROI from voxel-wise age-related results)	Age	0.05 (Bonf)	WBA: NA ROI: Nsig
Knutson et al., 2001	NA	86 (48/38)	30.52 (7.23, 19 - 45)	NEO-PI-R	BVR (manually traced)	1.5T/2/NS	TBVR TGMR	Age, sex	0.05 (Uncor)	WBA: NA ROI: NA TGMR: NSig TBVR: Neg. Neuroticism facets TBVR: Neg. with Anxiety and Self-consciousness
Koelsch et al., 2013MA	NA	59 (34/25)	19.94 (1.27, 18 - 27)	NEO-FFI	VBM (SPM8) VBM-ROI (SPM8)	3T/1/4	AMY (Anatomy Toolbox)	Age, gender, TBV	0.05 (voxel, FWE)	WBA: Cor: NSig Uncor: - Pos. l AMY - Neg. NSig ROI: - Pos. l AMY - Neg. NSig
X. Kong et al., 2015	SWU	308 (167/141)	19.94 (1.27, 18 - 27)	EPQ	Mean GMV (SPM8)	3T/1/10	l DLPFC (fROI from voxel-wise loneliness results)	Age, gender, TGMV	0.05 (Uncor)	WBA: NA ROI: - Pos. l DLPFC - Neg. NSig
F. Kong et al., 2015	SWU	294 (157/137)	21.57 (1.01, NS)	NEO-PI-R	Mean GMV (SPM8)	3T/1.33/8	l DLPFC (fROI from voxel-wise social well-being results)	Age, gender, TGMV, SES	0.05 (Bonf)	WBA: NA ROI: NSig
Krishnadas et al., 2014	PSoBiD	37 (0/37)	50.79 (8.19, NS)	EPQ-RSS	Mean GMV (FS 4.5.0)	3T/1/NS	SALN (ACC and AINS) (Destrieux)	NA* * Analysis was orrected for age and ICV, using the residual from the regression	0.05 (Bonf)	WBA: NA ROI: NSig
Kunz et al., 2017	Subsample from previous study (Montag et al., 2014) and extension of this study (Kunz et al., 2015)	105 (55/50)	23.24 (0.53, NS)	NEO-FFI	TGMV (FS 5.3)	3T/1/NS	TGMV	Age, sex, other four traits* * Normalized TGMV (raw TGMV/ICV) was used	0.05 (Uncor)	WBA: NA ROI: NA TGMV: NSig
Lai et al., 2019	CHD	231 (121/110)	18.48 (0.54, 16 - 20)	NEO-FFI	Mean GMD (SPM12)	3T/1/8	PUT (fROI from voxel-based optimism results)	Age, sex, TGMV, intelligence, family SES	0.05 (Uncor)	(GMD) WBA: NA ROI: NSig
Lee et al., 2016pt	NA	38 MDD 19 Suicide (11/8) 19 Non-Suicide (9/10)	Suicide: 41.95 (10.81, NS) Non-Suicide: 41.11 (15.15, NS)	EPS-A	Mean GMV (SPM8)	1.5T/0.9/8	l ANG, r CRB	Age, gender	0.01 (Uncor)	(patient only) WBA: NA ROI: NSig
Lewis et al., 2018MA	LBC1936	578 (268/310)	72.73 (0.72, NS)	50-IPIP	SBM (CIVET (1.1.12))	1.5T/1.3/20	NA	Age, sex, ICV, other four traits, intelligence	0.05 (vertex, FDR)	WBA: NSig ROI: NA
W. Li et al., 2015	BNU	246 (134/112)	21.66 (1.04, 18 - 25)	NEO-PI-R	Mean GMV (SPM8)	3T/1.33/8	r MTG/ITG, OFG/IFG, PCC/MFG (fROIs from WB voxel-wise creativity-related results)	Age, gender, TGMV, intelligence	0.05 (Uncor)	WBA: NA ROI: NSig
T. Li et al., 2017MA	NA	108 (64/44)	40.28 (11.43, 19 - 60)	NEO-FFI	SBM (CCS) SBM-WBPAR	3T/1.2/NS	WBPAR (FS)	Age, sex, ICV * Same covariates for both vertex-wise SBM and WBPAR	SBM: 0.05 (voxel, FDR) WBPAR: 0.05 (FDR)	WBA: NSig ROI: NSig
Liu et al., 2013MA	NA	227 (168/59)	25.8 (8.35, 18 - 62)	NEO-FFI	VBM (SPM8)	1.5T/3T/1/8	NA	Age, sex, other four traits, scanner type	0.05 (cluster, FWE)	WBA: NSig ROI: NA TGMV: Neg.
Lu et al., 2014MA	NA	71 (37/34)	22.35 (1.50, 19 - 26)	EPQ-RSC	VBM (SPM8)	3T/1/8	NA	Age, sex, ICV	0.05 (cluster, MCS)	WBA: - Pos. r CRB - Neg. l SFG ROI: NA
Moayedi et al., 2011pt	NA	34 17 TMD (17/0) 17 HC (17/0)	TMD 33.1 (11.9, 18 - 59) HC 32.2 (10.1, NS)	NEO-FFI	VBM-ROI (SPM5)	3T/1.5/10	BG, AMY, BRS, THA	Age, group (TMD vs HC), N x Group (main variable of interst)	0.05 (voxel, FDR)	(across patient and HC: this study reported Neuroticism x Group interaction) WBA: NA ROI: NA N x Group: NSig
Montag et al., 2013	NA	254 (183/71)	25.58 (8.3, NS)	EPQ-R	Mean GMV (FSL (4.1))	1.5T/3T/1/NS	AMY, HIP	Age, TBV	0.05 (Uncor)	WBA: NA ROI: NSig
Nair et al., 2016pt	NA	19 CD (8/12)* 20 HC (6/14) * 1 patient was excluded due to poor image quality, but the study only provided demographic information for the original 20 patients	CD: 35.8 (15.81, 18 - NS)* HC: 37.0 (16.23, 18 - NS) * 1 patient was excluded due to poor image quality, but the study only provided demographic information for the original 20 patients	50-IPIP	Mean GMV (FS 5.3.0)	3T/1/NS	THA, CAD, PUT, PLD, HIP, AMY (FS SEG)	ICV	0.05 (Uncor)	(separating patient and HC) WBA: NA ROI: CD: - Pos. NSig - Neg. r THA HC: NSig
Nickson et al., 2016pt	SBFS	131 (71/60) 48 HC (29/19) 53 HR-well (24/29) 30 HR-MDD (18/12)	20.85 (2.77, 16 - 25) HC: 20.50 (2.46) HR-Well: 21.24 (2.84) HR-MDD: 20.70 (3.02)	NEO-FFI	Mean GMV (FSL)	1.5T/1.2/3	r AMY (fROI from ROI group comparison of changes between two time points)	Across three groups: group status Within individual group: NA	0.05 (Uncor)	(across three groups, including patient) WBA: NA ROI: NSig * Same NSig ROI results for across groups and within individual groups, also the same at Time 1 and Time 2 (cross-sectionally)
Nostro et al., 2017	HCP	364 (182/182)	29.1 (3.45, 22 - 36)	NEO-FFI	VBM (SPM8)	3T/0.7/8	NA	Age, gender, TBV	0.05 (voxel, FWE)	WBA: NSig ROI: NA
Omura et al., 2005MA	NA	41 (22/19)	23.8 (5.4, NS)	NEO-PI-R	VBM (SPM2): GMC VBM-ROI (SPM2): both GMC and GMV	3T/1/12	AMY (NS)	WB (GMC): age, sex ROI (both GMC and GMV): age, sex	WB: 0.001 (Uncor, k > 200) ROI: 0.05 (voxel, FWE)	(GMC) WBA: - Pos. NSig - Neg. r SPL, r ANG ROI: - Pos. NSig - Neg. r AMY (GMV) WBA: NA ROI: NSig
Owens et al., 2019MA	HCP	1104 (599/505)	28.8 (3.7, 22 - 37)	NEO-FFI	SBM (FS 5.3)	3T/0.7/NS	NA	Age, sex, ICV, other four traits	0.05 (cluster, MCS)	WBA: - Pos. NSig -Neg. l STG, l/r CNS, l LOG, r DLPFC ROI: NA
Privado et al., 2017MA	NA	56 (56/0)	18.29 (1.09, 17 - 22)	NEO-FFI	SBM (CIVET 2.0)	3T/0.8/40	NA	TGMV	0.01 (vertex, FWE)	WBA: Cor: NSig Uncor (p < .05): - Pos. NSig - Neg. l PRC, l SOG ROI: NA
Riccelli et al., 2017	HCP	507 (300/207)	29.2 (NS, 22 - 36)	NEO-FFI	SBM (HCP-PP 3)	3T/0.7/NS	NA	Age, sex, ICV, other four traits	0.05 (cluster, MCS)	WBA: - Pos. NSig - Neg. l MTG, l STG, l LOG, r FSF ROI: NA
Rivera-Bonet et al., 2019MA, pt	ECP	57 TLE (36/21)	34.4 (9.5, 18 - 50)	NEO-FFI	SBM (HCP-PP)	3T/0.8/10	THA, HIP, AMY, PUT, CAD, CRB	Age, gender, ICV, laterality of seizure focus	0.01 (cluster, MCS)	WBA: - Pos. NSig - Neg. l SFG, l AINS, l PRC, l LPOC ROI: - Pos. NSig - Neg. l AMY, l/r HIP
Schutter et al., 2012fc	NA	35 (20/15)	21.2 (1.98, 18 - 25)	NEO-PI-R (Depression and Anxiety facet)	Mean GMV (FS 5.0)	3T /1.2/NS	CRB (corrected for TBV)	NA	0.05 (Uncor)	Neuroticism-Depression facet: WBA: NA ROI: - Pos. NSig - Neg. CRB Neuroticism-Anxiety facet: WBA: NA ROI: NSig
Schutter et al., 2017fc	BrainTime	149 (76/73) 91 ADL 58 Adults	17.4 (3.3., 12 - 27)	NEO-PI-R (combined Depression and Anxiety facet)	Mean GMV (FS 5.3.0)	3T /1.2/NS	CRB (corrected for TBV)	Age, alcohol, cigarette, and cannabis use in the past month* * The cerebellar GMV corrected for TBV	0.05 (Uncor)	Neuroticism-Depression + Anxiety facet: WBA: NA ROI: - Pos. NSig - Neg. CRB TGMV and TBV: NSig
Taki et al., 2013MA	ABIP	274 (161/113)	51.2 (11.80, 21 - 80)	NEO-PI-R	VBM (SPM8)	0.5T/1.5/8	NA	Age, gender, ICV, other four traits	0.05 (voxel, FWE)	WBA: NSig ROI: NA
Toschi & Passamonti, 2019	HCP	1003 (550/453)	29 (NS, NS)	NEO-FFI	SBM (T1w/T2w ratio, HCP-P)	3T/0.7/NS	NA	Age, sex, ICV, other four traits, intelligence	0.05 (cluster, MCS)	(T1w/T2w) WBA: - Pos. r PSVA - Neg. R FPFC ROI: NA
Tuerk et al., 2016	SMAS	281 (150/131)	77.8 (4.5, 70 - 90)	NEO-FFI	VBM (SPM5)	3T/1/12	NA	Age, gender, ICV, scanner, cardiovascular risk	0.05 (cluster, FWE)	WBA: - Pos. NSig - Neg. l/r medSFG, l SOG/ITG/TP, r CRB, r MFG ROI: NA TGMV: Neg
Weber et al., 2010pt	NA	38 EOD (31/7)	66.11 (6.22, > 60)	NEO-PI-R	Mean GMV (SPM5)	3T/0.9/8	AMY, HIP, ACC, ENT	NA* * Mean ROI volume was corrected for ICV	0.01 (Uncor)	(patient only) WBA: NA ROI: - Pos. l AMY - Neg. NSig All Neuroticism facet: Only Vulnerability: WBA: NA ROI: - Pos. l AMY - Neg. NSig
Wei et al., 2015fc	SWU	288 (134/154)	19.9 (1.3, 17 - 27)	NEO-PI-R (Anxiety facet)	Mean GMV (SPM8)	3T/1/12	PHC	NA	0.05 (Uncor)	Neuroticism-Anxiety facet: WBA: NA ROI: NSig TGMV: NSig
Wright et al., 2006	NA	20 (12/8)	24.0 (2.1, 21 - 27)	NEO-FFI	Mean GMV (manually traced)	1.5T/1/NS	AMY (manually traced)	Age, sex* * Mean GMV was corrected for ICV	0.05 (Bonf)	WBA: NA ROI: NSig
Wright et al., 2007	NA	29 (17/12)	70.3 (6.6, 61 - 84)	NEO-FFI	Mean GMV (manually traced)	1.5T/1/NS	AMY (manually traced)	Age, sex* * Mean GMV was corrected for ICV	0.05 (Bonf)	WBA: NA ROI: NSig
Yang et al., 2016fc	SWU	253 (150/103)	19.96 (1.35, 18 - 27)	NEO-PI-R (Depression facet)	Mean GMV (SPM8)	3T/1/10	MPFC (fROI from voxel-based family SES and family income results)	NA	0.05 (Uncor)	Neuroticism Depression facet WBA: NA ROI: - Pos. MPFC - Neg. NSig
Yang, Yin, et al., 2017fc	SWU	111 (71/40)	20 (1.32, 18 - 27)	NEO-PI-R (Depression facet)	VBM (SPM8)	3T/1/10	NA	Age, sex, TGMV, intelligence, family income, parental education	0.05 (cluster, NSTA)	Neuroticism-Depression facet: WBA: - Pos. medFG - Neg. NSig ROI: NA
Yasuno et al., 2017MA	NA	37 (10/27)	28.1 (6.2, 21 - 45)	NEO-FFI	VBM (T1w/T2w ratio, SPM12)	3T/1/8	NA	NA	0.05 (cluster, FWE)	(T1w/T2w) WBA: NSig ROI: NA
Zou et al., 2018MA	NA	100 (50/50)	21.91 (2.29, 18 - 27)	EPQ-RSC	VBM (SPM8)	3T/1/6	NA	Age, sex, head motion	0.05 (cluster, FWE)	WBA: NSig ROI: NA

## Sheet: TableS3_Extraversion
Study	Project data	Sample size (F/M)	Mean age (SD, Range)	Personality Instrument	Image Processing (Software)	Scanner/Voxel Thickness (mm)/Smooth FWHM (mm)	ROI (Atlas)	Covariate	Threshold (Correction)	Results
Andari et al., 2014MA	NA	30 (13/17)	23.57 (3.70, 18 - 37)	NEO-PI-R	VBM (SPM2)	1.5T/1/8	AMY, HIP (Anatomy Toolbox)	Age, sex, TGMV	Whole-brain: 0.05 (cluster, NSTA) ROI: 0.05 (voxel, FWE)	WBA: - Pos. NSig - Neg. l MTG, r ITG, r PCN, r LNG, r PHC, r HIP ROI: - Pos. NSig - Neg. r blAMY, r sfAMY, l HIP
Benedict et al., 2008pt	NA	44 MS (38/6)	45.4 (9.6, 23 - 63)	NEO-FFI	TGMV (SIENAX)	1.5T/2.5/NS	TNCV	Other four traits	0.05 (Uncor)	(patients only) WBA: NA ROI: NA NCV: Pos.
Benedict et al., 2013pt	NA	98 MS (67/31)	45.9 (9.5, NS)	NEO-FFI	TGMV (SIENAX 2.6)	3T/3/NS	NA	NA* * Note. The TGMV corrected for ICV	0.05 (Uncor)	(patients only) WBA: NA ROI: NA TGMV: NSig
Bjørnebekk et al., 2013	CPLS	265 (150/115)	49.8 (17.4, 20 - 85)	NEO-PI-R	Mean GMV (FS)	1.5T/1.2/15	AMY, NAc, CAD, PUT (FS SEG)	Age, sex, TBV, other four traits	0.01 (Bonf)	WBA: NA ROI: Bonferonni corrected: NSig Uncorrected p < .05: - Pos. NSig - Neg: NAc TBV: NSig
Blankstein et al., 2009	NA	35 (20/15)	NS (NS, 16 - 17)	NEO-FFI	VBM-ROI (SPM5)	3T/1.5/10	MFG, medFG (WFU), sgACC (coordinates from previous study with 5mm sphere)	Sex, ICV, alternative trait (N), Pain Catastrophizing Scale, N x Sex, E x Sex, Pain x Sex	0.05 (voxel, FDR)	WBA: NA ROI: - Pos. l MFG - Neg. NSig
Burt et al., 2016	IMAGEN	1870 (963/907)	14.56 (0.44, 12 - 16)	NEO-FFI	Mean GMV (SPM)	3T/1.5/8	l OFG, r MFG, r SFG, r FSF (fROI from voxel-wise ANCOVA group comparison)	NA	0.05 (Uncor)	WBA: NA ROI: NSig
Coutinho et al., 2013MA	NA	52 (29/23)	25.0 (5.10, 19 - 52)	NEO-FFI	VBM (SPM8)	1.5T/1.2/10	NA	Age, gender, ICV	0.05 (cluster, MCS)	WBA: - Pos. NSig - Neg. l/r MFG, l/r midOFC, r IFG, r SFG ROI: NA
Cremers et al., 2011MA	NESDA	65 (42/23)	40.5 (9.7, 21 - 56)	NEO-FFI	VBM (SPM5)	3T/1/8	NA	Age, TGMV, alternative trait (N), scan centers	0.05 (voxel, FWE) 0.001 (Uncor, k > 25)	WBA: Cor: NSig Uncor: - Pos. l/r medOFC, l PCG, l CRB, r AMY, r SPL - Neg. ROI: NA TGMV: pos.
Delaparte et al., 2019	ADEPT	223 (223/0)	15.2 (0.63, 14.22 - 16.5)	BFI	Mean GMV (FS 5.3)	3T/1/NS	medOFC, AMY (Desikan-Killiany)	Age	0.05 (Uncor)	WBA: NA ROI: NSig
DeYoung et al., 2010MA	NA	116 (58/58)	22.9 (5.5, 18 - 40)	NEO-PI-R	VBM (BIS)	3T/1.25/8	NA	Age, sex, TBV, other four traits	0.05 (cluster, MCS)	(study without segmentation) WBA: - Pos. r medOFC - Neg. NSig ROI: NA
Forsman et al., 2012MA	NA	32 (0/32)	33.2 (7.80, 19 - 49)	16PF (version 5)	VBM (SPM2)	1.5T/1/12	NA	Age	0.05 (voxel, FDR)	WBA: - Pos. NSig - Neg. l/r SFG, l VLPFC, l/r SMG, l IPS, l IOG, l THA, r MFG, r SFS, r IFG, r ANG, r MTG/ITG, r CAD ROI: NA TGMV: NSig
Gray et al., 2018	HCP	1105 (600/505)	28.8 (3.7, 22 - 37)	NEO-FFI	Mean GMV (FS 5.3)	3T/0.7/NA	AMY (and sub nuclei) and HIP (CA2/3, dentate and all subfields) (FS 6.0 SEG)	Age, gender, ICV, other four traits	0.05 (FDR)	WBA: NA ROI: NSig
Hu et al., 2011MA	NA	62 (31/31)	26.6 (4.50, 20 - 40)	NEO-FFI	VBM (SPM5)	1.5T/1/8	NA	Age, gender, TGMV	0.05 (voxel, FWE)	WBA: NSig ROI: NA
Hyatt et al., 2019	HCP	1101 (597/504)	28.8 (3.7, 22 - 37)	NEO-FFI	Mean GMV-WBPAR (FS 5.3)	3T/0.7/NA	WBPAR (FS)	Age, sex, ICV	0.01 (Uncor)	WBA: NA ROI: - Pos. r SFG - Neg. NSig
Jackson et al., 2011	NA	79 (59/20)	66 (12.5, 44 - 88)	NEO-FFI	Mean GMV (FS)	1.5T/1.25/NS	SFG, VLPFV, DLPFC, OFC, PHC, HCP, AMY (FS)	Age, education	0.05 (Uncor)	WBA: NA ROI: NSig TGMV: NSig
Joffe et al., 2009	BRID	105 (NS)* 63 Val/Val (BDNF genotype) 42 Met carrier (Val/Met, Met/Met) * The full sample had 467 and only a subset of subjects (n = 113) had structural MRI data. However, final sample included (reported) in NEO - GMV analysis results was 105 (might due to missing data) but no demographic information was provided for this subset of subjets.	NS	NEO-FFI	Mean GMV (SPM2)	1.5T/1/12	HIP , PHC, STG, MTG, ITG (AAL)	NA	0.05 (Uncor)	(separating two genotype groups) WBA: NA ROI: Val/Val: NSig Met carrier: NSig
Kapogiannis et al., 2013MA	BLSA	87 (42/45)	72.0 (7.70, 59 - 85)	NEO-PI-R	VBM (SPM8)	1.5T/1.5/12	NA	* This study performed a conjunction analysis between two time points Age (both time points), sex (both time points), ICV (Time 1), education (both time points), same trait (another time point), other four traits (both time points), time 1 and time 2	0.05 (cluster, FWE)	WBA: - Pos. l STG, l ACG, l/r MFG, l SMA, l IOG, l SFG, r INS - Neg. l IOG, l SPL, r PHC ROI: NA
Kitamura et al., 2016	NA	41 (17/24)	50.1 (17.8, 22 - 77)	NEO-FFI	Mean GMV (SPM8)	3T/1/6	CAD, l PSC, l CRB, l STG, r PCC, PCN, r PHC (fROI from voxel-wise age-related results)	Age	0.05 (Bonf)	WBA: NA ROI: NSig
Knutson et al., 2001	NA	86 (48/38)	30.52 (7.23, 19 - 45)	NEO-PI-R	BVR (manually traced)	1.5T/2/NS	TBVR TGMR	Age, sex	0.05 (Uncor)	WBA: NA ROI: NA TGMR: NSig TBVR: NSig
Koelsch et al., 2013MA	NA	59 (34/25)	19.94 (1.27, 18 - 27)	NEO-FFI	VBM (SPM8) VBM-ROI (SPM8)	3T/1/4	AMY (Anatomy Toolbox)	Age, gender, TBV	0.05 (voxel, FWE)	WBA: NSig ROI: NSig
X. Kong et al., 2015	SWU	308 (167/141)	19.94 (1.27, 18 - 27)	EPQ	Mean GMV (SPM8)	3T/1/10	l DLPFC (fROI from voxel-wise loneliness results)	Age, gender, TGMV	0.05 (Uncor)	WBA: NA ROI: - Pos. NSig - Neg. l DLPFC
F. Kong et al., 2015	BNU	294 (157/137)	21.57 (1.01, NS)	NEO-PI-R	Mean GMV (SPM8)	3T/1.33/8	l DLPFC (fROI from voxel-wise social well-being results)	Age, gender, TGMV, SES	0.05 (Bonf)	WBA: NA ROI: - Pos. NSig - Neg. l DLPFC
Krishnadas et al., 2014	PSoBiD	37 (0/37)	50.79 (8.19, NS)	EPQ-RSS	Mean GMV (FS 4.5.0)	3T/1/NS	SALN (ACC and AINS) (Destrieux)	Age* * Note. corrected for age and ICV, using the residual from the regression	0.05 (Bonf)	WBA: NA ROI: NSig
Kunz et al., 2017	Subsample from previous study (Montag et al., 2014) and extension of this study (Kunz et al., 2015)	105 (55/50)	23.24 (0.53, NS)	NEO-FFI	TGMV (FS 5.3)	3T/1/NS	TGMV	Age, sex, other four traits* * Note. This study used normalized TGMV = raw TGMV/ICV	0.05 (Uncor)	WBA: NA ROI: NA TGMV: pos.
Lai et al., 2019	CHD	231 (121/110)	18.48 (0.54, 16 - 20)	NEO-FFI	Mean GMD (SPM12)	3T/1/8	PUT (fROI from voxel-based optimism results)	Age, sex, TGMV, intelligence, family SES	0.05 (Uncor)	(GMD) WBA: NA ROI: - Pos. l/r PUT - Neg. NSig
Lee et al., 2016pt	NA	38 MDD 19 Suicide (11/8) 19 Non-Suicide (9/10)	Suicide: 41.95 (10.81, NS) Non-Suicide: 41.11 (15.15, NS)	EPS-A (N and E)	Mean GMV (SPM8)	1.5T/0.9/8	l ANG, r CRB	Age, gender	0.01 (Uncor)	(patients only) WBA: NA ROI: NSig
Lewis et al., 2018MA	LBC1936	578 (268/310)	72.73 (0.72, NS)	50-IPIP	SBM (CIVET 1.1.12)	1.5T/1.3/20	NA	Age, sex, ICV, other four traits, intelligence	0.05 (vertex, FDR)	WBA: Nsig ROI: NA
W. Li et al., 2015	BNU	246 (134/112)	21.66 (1.04, 18 - 25)	NEO-PI-R	Mean GMV (SPM8)	3T/1.33/8	r MTG/ITG, OFG/IFG, PCC/MFG (fROIs from whole brain voxel-wise creativity-related results)	Age, gender, TGMV, intelligence	0.05 (Uncor)	WBA: NA ROI: NSig
T. Li et al., 2017MA	NA	108 (64/44)	40.28 (11.43, 19 - 60)	NEO-FFI	SBM (CCS) SBM-WBPAR	3T/1.2/NS	WBPAR (FS)	Age, sex , ICV * Same covariates for both vertex-wise SBM and WBPAR	SBM: 0.05 (voxel, FDR) WBPAR: 0.05 (FDR)	WBA: NSig ROI: - Pos. NSig - Neg. l LOTG
M. Li et al., 2019	SWU	337 (189/148)	20 (1.3, 17 - 27)	NEO-PI-R	VBM-ROI (SPM8)	3T/1/10	OFC, CAD (WFU)	Age, sex, TGMV, other four traits	0.05 (FWE)	WBA: NA ROI: - Pos. l/r CAD - Neg. NSig Post-hoc facet analysis (six regression for six facets, controlling age, sex, TGMV, other four traits): gregariousness is the strongest contributor
Liu et al., 2013MA	NA	227 (168/59)	25.8 (8.35, 18 - 62)	NEO-FFI	VBM (SPM8)	1.5T/3T/1/8	NA	Age, sex, other four traits, scanner type	0.05 (cluster, FWE)	WBA: NSig ROI: NA TGMV: NSig
Lu et al., 2014MA	NA	71 (37/34)	22.35 (1.50, 19 - 26)	EPQ-RSC	VBM (SPM8)	3T/1/8	NA	Age, sex, ICV	0.05 (cluster, MCS)	WBA: - Pos. NSig - Neg. l/r AMY, l/r PHC, l SFG, r MTG ROI: NA
Nair et al., 2016pt	NA	19 CD (8/12)* 20 HC (6/14) * 1 patient was excluded due to poor image quality, but the study only provided demographic information for the original 20 patients	CD: 35.8 (15.81, 18 - NS)* HC: 37.0 (16.23, 18 - NS) * 1 patient was excluded due to poor image quality, but the study only provided demographic information for the original 20 patients	50-IPIP	Mean GMV (FS 5.3.0)	3T/1/NS	THA, CAD, PUT, PLD, HIP, AMY (FS SEG)	ICV	0.05 (Uncor)	(separating patients and HCs) WBA: NA ROI: CD patient: - Pos. l HIP, l PLD - Neg. NSig HC: NSig
Nickson et al., 2016pt	SBFS	131 (71/60) 48 HC (29/19) 53 HR-well (24/29) 30 HR-MDD (18/12)	20.85 (2.77, 16 - 25) HC: 20.50 (2.46) HR-Well: 21.24 (2.84) HR-MDD: 20.70 (3.02)	NEO-FFI	Mean GMV (FSL)	1.5T/1.2/3	r AMY (fROI from ROI group comparison of changes between two time points)	Across three groups: group status Within individual group: NA	0.05 (Uncor)	(across three groups, including patients) WBA: NA ROI: NSig * Same NSig ROI results for across groups and within individual groups, also the same at Time 1 and Time 2 (cross-sectionally)
Nostro et al., 2017	HCP	364 (182/182)	29.1 (3.45, 22 - 36)	NEO-FFI	VBM (SPM8)	3T/0.7/8	NA	Age, gender, TBV	0.05 (voxel, FWE)	WBA: NSig ROI: NA
Omura et al., 2005MA	NA	41 (22/19)	23.8 (5.4, NS)	NEO-PI-R	VBM (SPM2): GMC VBM-ROI (SPM2): both GMC and GMV	3T/1/12	AMY (NS)	WB (GMC): age, sex ROI (both GMC and GMV): age, sex	WB: 0.001 (Uncor, k > 200) ROI: 0.05 (voxel, FWE)	(GMC) WBA: - Pos. l/r OFC, l FSF, l PHC, r CAL, r STG - Neg. l/r PRC ROI: - Pos. l AMY - Neg. NSig (GMV) WBA: NA ROI: NSig
Onitsuka et al., 2005pt	subjects were from authors' previous study (Onitsuka et al., 2003)	24 SCZ (0/24) 26 HC (0/26)	SCZ: 41.8 (8.1, NS) HC: 43 (7.1, NS)	NEO-FFI	Mean GMV (manually traced)	1.5T/1.5/NS	FSF (manually traced)	Age, sex* * Note. Corrected for ICV	0.05 (Bonf)	(separating patients and HCs) WBA: NA ROI: SCZ: - Pos. r post. FSF - Neg. NSig HC: NSig
Owens et al., 2019MA	HCP	1104 (599/505)	28.8 (3.7, 22 - 37)	NEO-FFI	SBM (FS 5.3)	3T/0.7/NS	NA	Age, sex, ICV, other four traits	0.05 (cluster, MCS)	WBA: - Pos. r PRC - Neg. NSig ROI: NA
Privado et al., 2017MA	NA	56 (56/0)	18.29 (1.09, 17 - 22)	NEO-FFI	SBM (CIVET 2.0)	3T/0.8/40	NA	TGMV	0.01 (vertex, FWE)	WBA: - Pos. l MOG - Neg. NSig ROI: NA
Riccelli et al., 2017	HCP	507 (300/207)	29.2 (NS, 22 - 36)	NEO-FFI	SBM (HCP-PP 3)	3T/0.7/NS	NA	Age, sex, ICV, other four traits	0.05 (cluster, MCS)	WBA: - Pos. NSig - Neg. l STG, r ENT ROI: NA
Taki et al., 2013MA	ABIP	274 (161/113)	51.2 (11.80, 21 - 80)	NEO-PI-R	VBM (SPM8)	0.5T/1.5/8	NA	Age, gender, ICV, other four traits	0.05 (voxel, FWE)	WBA: NSig ROI: NA
Toschi & Passamonti, 2019	HCP	1003 (550/453)	29 (NS, NS)	NEO-FFI	SBM (T1w/T2w ratio, HCP-PP)	3T/0.7/NS	NA	Age, sex, ICV, other four traits, intelligence	0.05 (cluster, MCS)	(T1w/T2w) WBA: - Pos. l SPL - Neg. NSig ROI: NA
Weber et al., 2010pt	NA	38 EOD (31/7)	66.11 (6.22, > 60)	NEO-PI-R (N and E: also facets)	Mean GMV (SPM5)	3T/0.9/8	AMY, HIP, ACC, ENT	NA* * Note. ROI volume corrected for ICV	0.01 (Uncor)	(patients only) WBA: NA ROI: Nsig All six Extraversion facets: WBA: NA ROI: NSig
Wright et al., 2006	NA	20 (12/8)	24.0 (2.1, 21 - 27)	NEO-FFI	Mean GMV (manually traced)	1.5T/1/NS	AMY (manually traced)	Age, sex* * Note. corrected for ICV	0.05 (Bonf)	WBA: NA ROI: NSig
Wright et al., 2007	NA	29 (17/12)	70.3 (6.6, 61 - 84)	NEO-FFI	Mean GMV (manually traced)	1.5T/1/NS	AMY (manually traced)	Age, sex* * Note. corrected for ICV	0.05 (Bonf)	WBA: NA ROI: NSig
Yasuno et al., 2017MA	NA	37 (10/27)	28.1 (6.2, 21 - 45)	NEO-FFI	VBM (SPM12)	3T/1/8	NA	NA	0.05 (cluster, FWE)	(T1w/T2w) WBA: NSig ROI: NA
Zou et al., 2018MA	NA	100 (50/50)	21.91 (2.29, 18 - 27)	EPQ-RSC	VBM (SPM8)	3T/1/6	NA	Age, sex, head motion	0.05 (cluster, FWE)	WBA: - Pos. NSig - Neg. l/r PUT ROI: NA

## Sheet: TableS4_Agreeableness
Study	Project data	Sample size (F/M)	Mean age (SD, Range)	Personality Instrument	Image Processing (Software)	Scanner/Voxel Thickness (mm)/Smooth FWHM (mm)	ROI (Atlas)	Covariate	Threshold (Correction)	Results
Benedict et al., 2008pt	NA	44 MS (38/6)	45.4 (9.6, 23 - 63)	NEO-FFI	TGMV (SIENAX)	1.5T/2.5/NS	TNCV	Other four traits	0.05 (Uncor)	(patients only) WBA: NA ROI: NA NCV: Pos.
Bjørnebekk et al., 2013	CPLS	265 (150/115)	49.8 (17.4, 20 - 85)	NEO-FFI	Mean GMV (FS)	1.5T/1.2/15	AMY, NAc, CAD, PUT (FS SEG)	Age, sex, TBV, other four traits	0.01 (Bonf)	WBA: NA ROI: Bonferroni corrected: NSig Uncorrected p < .05: - Pos. NSig - Neg. CAD (mean from bilateral) TBV: NSig
Burt et al., 2016	IMAGEN	1870 (963/907)	14.56 (0.44, 12 - 16)	NEO-FFI	Mean GMV (SPM)	3T/1.5/8	l OFG, r MFG, r SFG, r FSF (fROI from voxel-wise ANCOVA group comparison)	NA	0.05 (Uncor)	WBA: NA ROI: - Pos. NSig - Neg. r SFG, r MFG
Coutinho et al., 2013MA	NA	52 (29/23)	25.0 (5.10, 19 - 52)	NEO-FFI	VBM (SPM8)	1.5T/1.2/10	NA	Age, gender, ICV	0.05 (cluster, MCS)	WBA: - Pos. NSig - Neg. l MOG, l PCG, r IPG ROI: NA
Delaparte et al., 2019	ADEPT	223 (223/0)	15.2 (0.63, 14.22 - 16.5)	BFI	Mean GMV (FS 5.3)	3T/1/NS	medOFC, AMY (Desikan-Killiany)	Age	0.05 (Uncor)	WBA: NA ROI: NSig
DeYoung et al., 2010MA	NA	116 (58/58)	22.9 (5.5, 18 - 40)	NEO-PI-R	VBM (BIS)	3T/1.25/8	NA	Age, sex, TBV, other four traits	0.05 (cluster, MCS)	(study without segmentation) WBA: - Pos. l PCG, r FSF - Neg. r STS ROI: NA
Gray et al., 2018	HCP	1105 (600/505)	28.8 (3.7, 22 - 37)	NEO-FFI	Mean GMV (FS 5.3)	3T/0.7/NA	AMY (and sub nuclei) and HIP (CA2/3, dentate and all subfields) (FS 6.0 SEG)	Age, gender, ICV, other four traits	0.05 (FDR)	WBA: NA ROI: NSig
Haas et al., 2015fc	NA	82 (49/33)	20.74 (3.02, NS)	NEO-PI-3 (Trust facet)	VBM (SPM8) VBM-ROI (SPM8)	3T/1/10	AMY, INS	Age, sex, ICV	WB: 0.05 (cluster, FDR) ROI: 0.05 (voxel, FDR)	Agreeableness-Trust facet: WBA: - Pos. DMPFC, l SFG, l PRC, l CRB, l ITG, r IFG, r PRC, r SFG, r AI, r ITG, r THA - Neg. l cerebellum, r cerebellum ROI: NSig TGMV: NSig
Hu et al., 2011MA	NA	62 (31/31)	26.6 (4.50, 20 - 40)	NEO-FFI	VBM (SPM5)	1.5T/1/8	NA	Age, gender, TGMV	0.05 (voxel, FWE)	WBA: Nsig * When only control for Age: - Pos. NSig - Neg. l/r CRB, r supOFC ROI: NA
Hyatt et al., 2019	HCP	1101 (597/504)	28.8 (3.7, 22 - 37)	NEO-FFI	Mean GMV-WBPAR (FS 5.3)	3T/0.7/NA	WBPAR (FS)	Age, sex, ICV	0.01 (Uncor)	WBA: NA ROI: NSig
Joffe et al., 2009	BRID	105 (NS)* 63 Val/Val (BDNF genotype) 42 Met carrier (Val/Met, Met/Met) * The full sample had 467 and only a subset of subjects (n = 113) had structural MRI data. However, final sample included (reported) in NEO - GMV analysis results was 105 (might due to missing data) but no demographic information was provided for this subset of subjets.	NS	NEO-FFI	Mean GMV (SPM2)	1.5T/1/12	HIP , PHC, STG, MTG, ITG (AAL)	NA	0.05 (Uncor)	(separating genotype groups, all HCs) WBA: NA ROI: (mean from bilateral) Val/Val: - Pos. NSig - Neg. STG, MTG, ITG Met carrier: - Pos. NSig - Neg. PHC, STG
Kapogiannis et al., 2013MA	BLSA	87 (42/45)	72.0 (7.70, 59 - 85)	NEO-PI-R	VBM (SPM8)	1.5T/1.5/12	NA	* This study performed a conjunction analysis between two time points Age (both time points), sex (both time points), ICV (Time 1), education (both time points), same trait (another time point), other four traits (both time points), time 1 and time 2	0.05 (cluster, FWE)	WBA: - Pos. l SPG, r inf. OFC, r midOFC, r MTP - Neg. l/r medSFG, l PHC, l MFG, l STG, r CAL ROI: NA
Kitamura et al., 2016	NA	41 (17/24)	50.1 (17.8, 22 - 77)	NEO-FFI	Mean GMV (SPM8)	3T/1/6	CAD, l PSC, l CRB, l STG, r PCC, PCN, r PHC (fROI from voxel-wise age-related results)	Age	0.05 (Bonf)	WBA: NA ROI: NSig
Knutson et al., 2001	NA	86 (48/38)	30.52 (7.23, 19 - 45)	NEO-PI-R	BVR (manually traced)	1.5T/2/NS	TBVR TGMR	Age, sex	0.05 (Uncor)	WBA: NA ROI: NA TGMR: NSig TBVR: NSig
Koelsch et al., 2013MA	NA	59 (34/25)	19.94 (1.27, 18 - 27)	NEO-FFI	VBM (SPM8) VBM-ROI (SPM8)	3T/1/4	AMY (Anatomy Toolbox)	Age, gender, TBV	0.05 (voxel, FWE)	WBA: NSig ROI: NSig
F. Kong et al., 2015	BNU	294 (157/137)	21.57 (1.01, NS)	NEO-PI-R	Mean GMV (SPM8)	3T/1.33/8	l DLPFC (fROI from voxel-wise social well-being results)	Age, gender, TGMV, SES	0.05 (Bonf)	WBA: NA ROI: NSig
Kunz et al., 2017	Subsample from previous study (Montag et al., 2014) and extension of this study (Kunz et al., 2015)	105 (55/50)	23.24 (0.53, NS)	NEO-FFI	TGMV (FS 5.3)	3T/1/NS	TGMV	Age, sex, other four traits* * Note. This study used normalized TGMV = raw TGMV/ICV	0.05 (Uncor)	WBA: NA ROI: NA TGMV: NSig
Lai et al., 2019	CHD	231 (121/110)	18.48 (0.54, 16 - 20)	NEO-FFI	Mean GMD (SPM12)	3T/1/8	PUT (fROI from voxel-based optimism results)	Age, sex, TGMV, intelligence, family SES	0.05 (Uncor)	(GMD) WBA: NA ROI: NSig
Lewis et al., 2018MA	LBC1936	578 (268/310)	72.73 (0.72, NS)	50-IPIP	SBM (CIVET 1.1.12)	1.5T/1.3/20	NA	Age, sex, ICV, other four traits, intelligence	0.05 (vertex, FDR)	WBA: NSig ROI: NA
W. Li et al., 2015	BNU	246 (134/112)	21.66 (1.04, 18 - 25)	NEO-PI-R	Mean GMV (SPM8)	3T/1.33/8	r MTG/ITG, OFG/IFG, PCC/MFG (fROIs from whole brain voxel-wise creativity-related results)	Age, gender, TGMV, intelligence	0.05 (Uncor)	WBA: NA ROI: NSig
T. Li et al., 2017MA	NA	108 (64/44)	40.28 (11.43, 19 - 60)	NEO-FFI	SBM (CCS) SBM-WBPAR	3T/1.2/NS	WBPAR (FS)	Age, sex , ICV* * Same covariates for both vertex-wise SBM and WBPAR	SBM: 0.05 (voxel, FDR) WBPAR: 0.05 (FDR)	WBA: NSig ROI: NSig
Liu et al., 2013MA	NA	227 (168/59)	25.8 (8.35, 18 - 62)	NEO-FFI	VBM (SPM8)	1.5T/3T/1/8	NA	Age, sex, other four traits, scanner type	0.05 (cluster, FWE)	WBA: NSig ROI: NA TGMV: NSig
Nair et al., 2016pt	NA	19 CD (8/12)* 20 HC (6/14) * 1 patient was excluded due to poor image quality, but the study only provided demographic information for the original 20 patients	CD: 35.8 (15.81, 18 - NS)* HC: 37.0 (16.23, 18 - NS) * 1 patient was excluded due to poor image quality, but the study only provided demographic information for the original 20 patients	50-IPIP	Mean GMV (FS 5.3.0)	3T/1/NS	THA, CAD, PUT, PLD, HIP, AMY (FS SEG)	ICV	0.05 (Uncor)	(separating patients and HCs) WBA: NA ROI: CD: - Pos. l/r PLD, l/r CAD, r PUT - Neg. NSig HC: - Pos. l AMY - Neg. NSig
Nostro et al., 2017	HCP	364 (182/182)	29.1 (3.45, 22 - 36)	NEO-FFI	VBM (SPM8)	3T/0.7/8	NA	Age, gender,TBV	0.05 (voxel, FWE)	WBA: NSig ROI: NA
Owens et al., 2019MA	HCP	1104 (599/505)	28.8 (3.7, 22 - 37)	NEO-FFI	SBM (FS 5.3)	3T/0.7/NS	NA	Age, sex, ICV, other four traits	0.05 (cluster, MCS)	WBA: - Pos. r DLPFC - Neg. NSig ROI: NA
Privado et al., 2017MA	NA	56 (56/0)	18.29 (1.09, 17 - 22)	NEO-FFI	SBM (CIVET 2.0)	3T/0.8/40	NA	TGMV	0.01 (vertex, FWE)	WBA: NSig ROI: NA
Riccelli et al., 2017	HCP	507 (300/207)	29.2 (NS, 22 - 36)	NEO-FFI	SBM (HCP-PP3)	3T/0.7/NS	NA	Age, sex, ICV, other four traits	0.05 (cluster, MCS)	WBA: - Pos. NSig - Neg. l rosMFG ROI: NA
Taki et al., 2013MA	ABIP	274 (161/113)	51.2 (11.80, 21 - 80)	NEO-PI-R	VBM (SPM8)	0.5T/1.5/8	NA	Age, gender, ICV, other four traits	0.05 (voxel, FWE)	WBA: NSig ROI: NA
Toschi & Passamonti, 2019	HCP	1003 (550/453)	29 (NS, NS)	NEO-FFI	SBM (T1w/T2w ratio, HCP-PP)	3T/0.7/NS	NA	Age, sex, ICV, other four traits, intelligence	0.05 (cluster, MCS)	(T1w/T2w) WBA: - Pos. l antOFC - Neg. NSig ROI: NA
Wright et al., 2006	NA	20 (12/8)	24.0 (2.1, 21 - 27)	NEO-FFI	Mean GMV (manually traced)	1.5T/1/NS	AMY (manually traced)	Age, sex* * Note. corrected for ICV	0.05 (Bonf)	WBA: NA ROI: NSig
Wright et al., 2007	NA	29 (17/12)	70.3 (6.6, 61 - 84)	NEO-FFI	Mean GMV (manually traced)	1.5T/1/NS	AMY (manually traced)	Age, sex* * Note. corrected for ICV	0.01 (Uncor)	WBA: NA ROI: NSig
Yang, Hou, et al., 2017	SWU	249 (NS*) * Iinitial sample size 303: 164/139, but only the final 249 had completed personality data	19.82 (1.17, NS)	NEO-PI-R	VBM-ROI and mean GMV (SPM8)	3T/1/10	r SMG, l PHC, MPFC (fROI from group comparison voxel-wise results)	Age, sex, TGMV	VBM-ROI: 0.05 (FWE) Mean GMV: 0.05 (Uncor)	WBA: NA ROI: - Pos. MPFC - Neg. NSig Mean: - Pos. MPFC - Neg. NSig
Yasuno et al., 2017MA	NA	37 (10/27)	28.1 (6.2, 21 - 45)	NEO-FFI	VBM (T1w/T2w ratio, SPM12)	3T/1/8	NA	NA	0.05 (cluster, FWE)	(T1w/T2w) WBA: NSig ROI: NA

## Sheet: TableS5_Conscientiousness
Study	Project data	Sample size (F/M)	Mean age (SD, Range)	Personality Instrument	Image Processing (Software)	Scanner/Voxel Thickness (mm)/Smooth FWHM (mm)	ROI (Atlas)	Covariate	Threshold (Correction)	Results
Benedict et al., 2008pt	NA	44 MS (38/6)	45.4 (9.6, 23 - 63)	NEO-FFI	TGMV (SIENAX)	1.5T/2.5/NS	TNCV	Other four traits	0.05 (Uncor)	(patients only) WBA: NA ROI: NA NCV: NSig
Benedict et al., 2013pt	NA	98 MS (67/31)	45.9 (9.5, NS)	NEO-FFI	TGMV (SIENAX 2.6)	3T/3/NS	NA	NA* * Note. The TGMV corrected for ICV Other: NA	0.05 (Uncor)	(patients only) WBA: NA ROI: NA TGMV: NSig
Bjørnebekk et al., 2013	CPLS	265 (150/115)	49.8 (17.4, 20 - 85)	NEO-PI-R	Mean GMV (FS)	1.5T/1.2/15	AMY, NAc, CAD, PUT (FS SEG)	Age, sex, TBV, other four traits	0.01 (Bonf)	WBA: NA ROI: NSig TBV: NSig
Burt et al., 2016	IMAGEN	1870 (963/907)	14.56 (0.44, 12 - 16)	NEO-FFI	Mean GMV (SPM)	3T/1.5/8	l OFG, r MFG, r SFG, r FSF (fROI from voxel-wise ANCOVA group comparison)	NA	0.05 (Uncor)	WBA: NA ROI: NSig
Chen et al., 2018MA	SWU	351 (191/160)	19.99 (1.33, 17 - 27)	NEO-PI-R	VBM (SPM8)	3T/1/10	NA	Age, gender, TGMV	0.05 (cluster, FWE)	WBA: - Pos. r IFG - Neg. NSig ROI: NA
Delaparte et al., 2019	ADEPT	223 (223/0)	15.2 (0.63, 14.22 - 16.5)	BFI	Mean GMV (FS 5.3)	3T/1/NS	medOFC, AMY (Desikan-Killiany)	Age	0.05 (Uncor)	WBA: NA ROI: - Pos. NSig - Neg. r AMY
DeYoung et al., 2010MA	NA	116 (58/58)	22.9 (5.5, 18 - 40)	NEO-PI-R	VBM (BIS)	3T/1.25/8	NA	Age, sex, TBV, other four traits	0.05 (cluster, MCS)	(study without segmentation) WBA: - Pos. l MFG - Neg. r FSF ROI: NA
Fuchs et al., 2018pt	from a case-control cardiovascular, environmental, and genetic study	133 MS (94/39)	53.91 (11.15, NS)	NEO-FFI	Mean GMV (FS)	3T/1/NS	Widespread frontal, parietal, cingulate regions (mean GMV across all regions from pair-wise WM lesion-based results)	Age, sex, TBV, T2 lesion volume, processing speed, visuospatial memory, mean T2-FLAIR lesion-based tract disruption, mean T1w lesion-based tract disruption	0.05 (Uncor)	(patients only) WBA: NA ROI: - Pos. mean GMV across regions - Neg. NSig
Gray et al., 2018	HCP	1105 (600/505)	28.8 (3.7, 22 - 37)	NEO-FFI	Mean GMV (FS 5.3)	3T/0.7/NA	AMY (and sub nuclei) and HIP (CA2/3, dentate and all subfields) (FS 6.0 SEG)	Age, gender, ICV, other four traits	0.05 (FDR)	WBA: NA ROI: NSig
Hu et al., 2011MA	NA	62 (31/31)	26.6 (4.50, 20 - 40)	NEO-FFI	VBM (SPM5)	1.5T/1/8	NA	Age, gender, TGMV	0.05 (voxel, FWE)	WBA: NSig ROI: NA
Hyatt et al., 2019	HCP	1101 (597/504)	28.8 (3.7, 22 - 37)	NEO-FFI	Mean GMV-WBPAR (FS 5.3)	3T/0.7/NA	WBPAR (FS)	Age, sex, ICV	0.01 (Uncor)	WBA: NA ROI: NSig
Jackson et al., 2011	NA	79 (59/20)	66 (12.5, 44 - 88)	NEO-FFI	Mean GMV (FS)	1.5T/1.25/NS	SFG, VLPFV, DLPFC, OFC, PHC, HCP, AMY (FS)	Age, education	0.05 (Uncor)	WBA: NA ROI: - Pos. OFC - Neg. NSig TGMV: NSig
Joffe et al., 2009	BRID	105 (NS)* 63 Val/Val (BDNF genotype) 42 Met carrier (Val/Met, Met/Met) * The full sample had 467 and only a subset of subjects (n = 113) had structural MRI data. However, final sample included (reported) in NEO - GMV analysis results was 105 (might due to missing data) but no demographic information was provided for this subset of subjets.	NS	NEO-FFI	Mean GMV (SPM2)	1.5T/1/12	HIP, PHC, STG, MTG, ITG (AAL)	NA	0.05 (Uncor)	(separating two genotype groups) WBA: NA ROI: Val/Val: NSig Met carrier: NSig
Kapogiannis et al., 2013MA	BLSA	87 (42/45)	72.0 (7.70, 59 - 85)	NEO-PI-R	VBM (SPM8)	1.5T/1.5/12	NA	* This study performed a conjunction analysis between two time points Age (both time points), sex (both time points), ICV (Time 1), education (both time points), same trait (another time point), other four traits (both time points), time 1 and time 2	0.05 (cluster, FWE)	WBA: - Pos. r/l SFG, l PCN, l FSF, l CAD, l ACG, l LNG, l HIP, r PSC, r PRC, r STG - Neg. l/r medSFG, l STG, l SPL, l CAL, r MTP, r PSC, r inf. OFC ROI: NA
Kitamura et al., 2016	NA	41 (17/24)	50.1 (17.8, 22 - 77)	NEO-FFI	Mean GMV (SPM8)	3T/1/6	CAD, l PSC, l CRB, l STG, r PCC, PCN, r PHC (fROI from voxel-wise age-related results)	Age	0.05 (Bonf)	WBA: NA ROI: NSig
Knutson et al., 2001	NA	86 (48/38)	30.52 (7.23, 19 - 45)	NEO-PI-R	BVR (manually traced)	1.5T/2/NS	TBVR TGMR	Age, sex	0.05 (Uncor)	WBA: NA ROI: NA TGMR: NSig TBVR: NSig
F. Kong et al., 2015	BNU	294 (157/137)	21.57 (1.01, NS)	NEO-PI-R	Mean GMV (SPM8)	3T/1.33/8	l DLPFC (fROI from voxel-wise social well-being results)	Age, gender, TGMV, SES	0.05 (Bonf)	WBA: NA ROI: NSig
Kunz et al., 2017	Subsample from previous study (Montag et al., 2014) and extension of this study (Kunz et al., 2015)	105 (55/50)	23.24 (0.53, NS)	NEO-FFI	TGMV and mean GMV (FS 5.3)	3T/1/NS	TGMV	TGMV: Age, sex, other four traits* Mean GMV: NA * Note. This study used normalized TGMV = raw TGMV/ICV	0.05 (Uncor)	(separating APOE genotype groups, all HCs) WBA: NA ROI: (mean from bilateral ROI) ε4 carriers: NSig ε4 non-carriers: - Pos. OFC - Neg. NSig TGMV: NSig
Lai et al., 2019	CHD	231 (121/110)	18.48 (0.54, 16 - 20)	NEO-FFI	Mean GMD (SPM12)	3T/1/8	PUT (fROI from voxel-based optimism results)	Age, sex, TGMV, intelligence, family SES	0.05 (Uncor)	(GMD) WBA: NA ROI: NSig
Lewis et al., 2018MA	LBC1936	578 (268/310)	72.73 (0.72, NS)	50-IPIP	SBM (CIVET 1.1.12)	1.5T/1.3/20	NA	Age, sex, ICV, other four FFM traits, intelligence	0.05 (vertex, FDR)	WBA: NSig ROI: NA
W. Li et al., 2015	BNU	246 (134/112)	21.66 (1.04, 18 - 25)	NEO-PI-R	Mean GMV (SPM8)	3T/1.33/8	r MTG/ITG, OFG/IFG, PCC/MFG (fROIs from whole brain voxel-wise creativity-related results)	Age, gender, TGMV, intelligence	0.05 (Uncor)	WBA: NA ROI: NSig
T. Li et al., 2017MA	NA	108 (64/44)	40.28 (11.43, 19 - 60)	NEO-FFI	SBM (CCS) SBM-WBPAR	3T/1.2/NS	WBPAR (FS)	Age, sex , ICV * Same covariates for both vertex-wise SBM and WBPAR analyses	SBM: 0.05 (voxel, FDR) WBPAR: 0.05 (FDR)	WBA: NSig ROI: NSig
Liu et al., 2013MA	NA	227 (168/59)	25.8 (8.35, 18 - 62)	NEO-FFI	VBM (SPM8)	1.5T/3T/1/8	NA	Age, sex, other four traits, scanner type	0.05 (cluster, FWE)	WBA: NSig ROI: NA TGMV: NSig
Nair et al., 2016pt	NA	19 CD (8/12)* 20 HC (6/14) * 1 patient was excluded due to poor image quality, but the study only provided demographic information for the original 20 patients	CD: 35.8 (15.81, 18 - NS)* HC: 37.0 (16.23, 18 - NS) * 1 patient was excluded due to poor image quality, but the study only provided demographic information for the original 20 patients	50-IPIP	Mean GMV (FS 5.3.0)	3T/1/NS	THA, CAD, PUT, PLD, HIP, AMY (FS SEG)	ICV	0.05 (Uncor)	(separating patients and HCs) WBA: NA ROI: CD patients: - Pos. l HIP, l AMY - Neg. NSig HC: - Pos. NSig - Neg. l AMY
Nostro et al., 2017	HCP	364 (182/182)	29.1 (3.45, 22 - 36)	NEO-FFI	VBM (SPM8)	3T/0.7/8	NA	Age, gender, TBV	0.05 (voxel, FWE)	WBA: NSig ROI: NA
Owens et al., 2019MA	HCP	1104 (599/505)	28.8 (3.7, 22 - 37)	NEO-FFI	SBM (FS 5.3)	3T/0.7/NS	NA	Age, sex, ICV, other four traits	0.05 (cluster, MCS)	WBA: NSig ROI: NA
Privado et al., 2017MA	NA	56 (56/0)	18.29 (1.09, 17 - 22)	NEO-FFI	SBM (CIVET 2.0)	3T/0.8/40	NA	TGMV	0.01 (vertex, FWE)	WBA: NSig ROI: NA
Riccelli et al., 2017	HCP	507 (300/207)	29.2 (NS, 22 - 36)	NEO-FFI	SBM (HCP-PP 3)	3T/0.7/NS	NA	Age, sex, ICV, other four traits	0.05 (cluster, MCS)	WBA: - Pos. NSig - Neg. l LOG, r ITG ROI: NA
Taki et al., 2013MA	ABIP	274 (161/113)	51.2 (11.80, 21 - 80)	NEO-PI-R	VBM (SPM8)	0.5T/1.5/8	NA	Age, gender, ICV, other four traits	0.05 (voxel, FWE)	WBA: NSig ROI: NA
Toschi & Passamonti, 2019	HCP	1003 (550/453)	29 (NS, NS)	NEO-FFI	SBM (T1w/T2w ratio, HCP-PP)	3T/0.7/NS	NA	Age, sex, ICV, other four FFM traits, intelligence	0.05 (cluster, MCS)	(T1w/T2w) WBA: - Pos. r FPFC - Neg. l dACC ROI: NA
Wang et al., 2019MA	CHD	148 (60/88)	18.51 (0.55, 17 - 20)	NEO-FFI	VBM (SPM12)	3T/1/8	NA	Age, sex, TGMV	0.05 (cluster, NSTA)	WBA: - Pos. l/r SPL - Neg. r MFG ROI: NA
Wright et al., 2006	NA	20 (12/8)	24.0 (2.1, 21 - 27)	NEO-FFI	Mean GMV (manually traced)	1.5T/1/NS	AMY (manually traced)	Age, sex* * Note. corrected for ICV	0.05 (Bonf)	WBA: NA ROI: NSig
Wright et al., 2007	NA	29 (17/12)	70.3 (6.6, 61 - 84)	NEO-FFI	Mean GMV (manually traced)	1.5T/1/NS	AMY (manually traced)	Age, sex* * Note. corrected for ICV	0.01 (Uncor)	WBA: NA ROI: NSig
Yasuno et al., 2017MA	NA	37 (10/27)	28.1 (6.2, 21 - 45)	NEO-FFI	VBM (T1w/T2w ratio, SPM12)	3T/1/8	NA	NA	0.05 (cluster, FWE)	(T1w/T2w) WBA: NSig ROI: NA

## Sheet: TableS6_Openness
Study	Project data	Sample size (F/M)	Mean age (SD, Range)	Personality Instrument	Image Processing (Software)	Scanner/Voxel Thickness (mm)/Smooth FWHM (mm)	ROI (Atlas)	Covariate	Threshold (Correction)	Results
Benedict et al., 2008pt	NA	44 MS (38/6)	45.4 (9.6, 23 - 63)	NEO-FFI	TGMV (SIENAX)	1.5T/2.5/NS	TNCV	Other four traits	0.05 (Uncor)	(patients only) WBA: NA ROI: NA NCV: NSig
Bjørnebekk et al., 2013	CPLS	265 (150/115)	49.8 (17.4, 20 - 85)	NEO-PI-R	Mean GMV (FS)	1.5T/1.2/15	AMY, NAc, CAD, PUT (FS SEG)	Age, sex, TBV, other four traits	0.01 (Bonf)	WBA: NA ROI: NSig TBV: NSig
Burt et al., 2016	IMAGEN	1870 (963/907)	14.56 (0.44, 12 - 16)	NEO-FFI	Mean GMV (SPM)	3T/1.5/8	l OFG, r MFG, r SFG, r FSF (fROI from voxel-wise ANCOVA group comparison)	NA	0.05 (Uncor)	WBA: NA ROI: NSig
Delaparte et al., 2019	ADEPT	223 (223/0)	15.2 (0.63, 14.22 - 16.5)	BFI	Mean GMV (FS 5.3)	3T/1/NS	medOFC, AMY (Desikan-Killiany)	Age	0.05 (Uncor)	WBA: NA ROI: NSig
DeYoung et al., 2010MA	NA	116 (58/58)	22.9 (5.5, 18 - 40)	NEO-PI-R	VBM (BIS)	3T/1.25/8	NA	Age, sex, TBV, other four traits	0.05 (cluster, MCS)	(study without segmentation) WBA: NSig ROI: NA
Gray et al., 2018	HCP	1105 (600/505)	28.8 (3.7, 22 - 37)	NEO-FFI	Mean GMV (FS 5.3)	3T/0.7/NA	AMY (and sub nuclei) and HIP (CA2/3, dentate and all subfields) (FS 6.0 SEG)	Age, gender, ICV, other four traits	0.05 (FDR)	WBA: NA ROI: NSig
Hu et al., 2011MA	NA	62 (31/31)	26.6 (4.50, 20 - 40)	NEO-FFI	VBM (SPM5)	1.5T/1/8	NA	Age, gender, TGMV	0.05 (voxel, FWE)	WBA: NSig * When only control for TGMV - Pos. NSig - Neg. l MCG ROI: NA
Hyatt et al., 2019	HCP	1101 (597/504)	28.8 (3.7, 22 - 37)	NEO-FFI	Mean GMV-WBPAR (FS 5.3)	3T/0.7/NA	NA	Age, sex, ICV	0.01 (Uncor)	WBA: NA ROI: - Pos. l/r CAD - Neg. r HSG
Jauk et al., 2015MA	UGA	135 (84/51)	28.42 (10.24, 18.08 - 55.67)	BFSI	VBM (SPM8)	3T/1/10	NA	Age, sex, scanner, creativity (originality, fluency), intelligence	0.05 (cluster, MCS)	WBA: - Pos. NSig - Neg. r PCN ROI: NA TGMV: NSig
Joffe et al., 2009	BRID	105 (NS)* 63 Val/Val (BDNF genotype) 42 Met carrier (Val/Met, Met/Met) * The full sample had 467 and only a subset of subjects (n = 113) had structural MRI data. However, final sample included (reported) in NEO - GMV analysis results was 105 (might due to missing data) but no demographic information was provided for this subset of subjets.	NS	NEO-FFI	Mean GMV (SPM2)	1.5T/1/12	HIP , PHC, STG, MTG, ITG (AAL)	NA	0.05 (Uncor)	(separating two genotype groups, all HCs) WBA: NA ROI: (mean from bilateral) Val/Val: - Pos. PHC, STG, MTG - Neg. NSig Met carrier: NSig
Kapogiannis et al., 2013MA	BLSA	87 (42/45)	72.0 (7.70, 59 - 85)	NEO-PI-R	VBM (SPM8)	1.5T/1.5/12	NA	* This study performed a conjunction analysis between two time points Age (both time points), sex (both time points), ICV (Time 1), education (both time points), same trait (another time point), other four traits (both time points), time 1 and time 2	0.05 (cluster, FWE)	WBA: - Pos. l THA, r SFG - Neg. l MFG, l STG, l PSC, l/r FSF, l IPG, l SMA, r sup. OFC, r SFG, r RCG, r PCN ROI: NA
Kitamura et al., 2016	NA	41 (17/24)	50.1 (17.8, 22 - 77)	NEO-FFI	Mean GMV (SPM8)	3T/1/6	CAD, l PSC, l CRB, l STG, r PCC, PCN, r PHC (fROI from voxel-wise age-related results)	Age	0.05 (Bonf)	WBA: NA ROI: - Pos. l/r CAD, l PSC, l CRB, l STG, r PCG, r PCN, r PHC - Neg. NSig
Knutson et al., 2001	NA	86 (48/38)	30.52 (7.23, 19 - 45)	NEO-PI-R	BVR (manually traced)	1.5T/2/NS	TBVR TGMR	Age, sex* * Note. The total brain volume and TGMV ratio were relaitve to "the rest of the brain volume"	0.05 (Uncor)	WBA: NA ROI: NA TGMR: NSig TBVR: NSig
F. Kong et al., 2015	BNU	294 (157/137)	21.57 (1.01, NS)	NEO-PI-R	Mean GMV (SPM8)	3T/1.33/8	l DLPFC (fROI from voxel-wise social well-being results)	Age, gender, TGMV, SES	0.05 (Bonf)	WBA: NA ROI: NSig
Kunz et al., 2017	Subsample from previous study (Montag et al., 2014) and extension of this study (Kunz et al., 2015)	105 (55/50)	23.24 (0.53, NS)	NEO-FFI	TGMV (FS 5.3)	3T/1/NS	TGMV	Age, sex, other four traits* * Note. This study used normalized TGMV = raw TGMV/ICV	0.05 (Uncor)	WBA: NA ROI: NA TGMV: NSig
Lai et al., 2019	CHD	231 (121/110)	18.48 (0.54, 16 - 20)	NEO-FFI	Mean GMD (SPM12)	3T/1/8	PUT (fROI from voxel-based optimism results)	Age, sex, TGMV, intelligence, family SES	0.05 (Uncor)	(GMD) WBA: NA ROI: NSig
Leutgeb et al., 2016pt	NA	20 BPD (20/0) 19 HC (19/0)	BPD: 30.9 (8.5, NS) HC: 25.7 (8.6, NS)	NEO-FFI	Mean GMV (SPM8)	3T/1/8	r/l IFG, l STG (fROI from voxel-wise group comparison)	NA	0.05 (Uncor)	(separating patients and HCs) WBA: NA ROI: BPD patient: - Pos. l IFG - Neg. NSig HC: NSig
Lewis et al., 2018MA	LBC1936	578 (268/310)	72.73 (0.72, NS)	50-IPIP	SBM (CIVET 1.1.12)	1.5T/1.3/20	NA	Age, sex, ICV, other four traits, intelligence	0.05 (vertex, FDR)	WBA: NSig ROI: NA
W. Li et al., 2015	BNU	246 (134/112)	21.66 (1.04, 18 - 25)	NEO-PI-R	Mean GMV (SPM8)	3T/1.33/8	r MTG/ITG, OFG/IFG, PCC/MFG (fROIs from whole brain voxel-wise creativity-related results)	Age, gender, TGMV, intelligence	0.05 (Uncor)	WBA: NA ROI: - Pos. r MTG/ITG - Neg. l OFC/IFG
T. Li et al., 2017MA	NA	108 (64/44)	40.28 (11.43, 19 - 60)	NEO-FFI	SBM (CCS) SBM-WBPAR	3T/1.2/NS	WBPAR (FS)	Age, sex , ICV * Same covariates for both vertex-wise SBM and WBPAR	SBM: 0.05 (voxel, FDR) WBPAR: 0.05 (FDR)	WBA: NSig ROI: NSig
Liu et al., 2013MA	NA	227 (168/59)	25.8 (8.35, 18 - 62)	NEO-FFI	VBM (SPM8)	1.5T/3T/1/8	NA	Age, sex, other four traits, scanner type	0.05 (cluster, FWE)	WBA: NSig ROI: NA TGMV: NSig
Nair et al., 2016pt	NA	19 CD (8/12)* 20 HC (6/14) * 1 patient was excluded due to poor image quality, but the study only provided demographic information for the original 20 patients	CD: 35.8 (15.81, 18 - NS)* HC: 37.0 (16.23, 18 - NS) * 1 patient was excluded due to poor image quality, but the study only provided demographic information for the original 20 patients	50-IPIP	Mean GMV (FS 5.3.0)	3T/1/NS	THA, CAD, PUT, PLD, HIP, AMY (FS SEG)	ICV	0.05 (Uncor)	(separating patients and HCs) WBA: NA ROI: CD patient: - Pos. l/r PUT, r PLD - Neg. NSig HC: - Pos. NSig - Neg. l PUT, r PLD
Nostro et al., 2017	HCP	364 (182/182)	29.1 (3.45, 22 - 36)	NEO-FFI	VBM (SPM8)	3T/0.7/8	NA	Age, gender, TBV	0.05 (voxel, FWE)	WBA: NSig ROI: NA
Owens et al., 2019MA	HCP	1104 (599/505)	28.8 (3.7, 22 - 37)	NEO-FFI	SBM (FS 5.3)	3T/0.7/NS	NA	Age, sex, ICV, other four traits	0.05 (cluster, MCS)	WBA: - Pos. l ITG, r INS - Neg. NSig ROI: NA
Privado et al., 2017MA	NA	56 (56/0)	18.29 (1.09, 17 - 22)	NEO-FFI	SBM (CIVET 2.0)	3T/0.8/40	NA	TGMV	0.01 (vertex, FWE)	WBA: Cor: NSig Uncor (p < .05): - Pos. l MOG, l INS, r STG, r SPM, r FSF - Neg. NSig ROI: NA
Riccelli et al., 2017	HCP	507 (300/207)	29.2 (NS, 22 - 36)	NEO-FFI	SBM (HCP-PP 3)	3T/0.7/NS	NA	Age, sex, ICV, other four traits	0.05 (cluster, MCS)	WBA: - Pos. l/r ITG, l TP - Neg. NSig ROI: NA
Taki et al., 2013MA	ABIP	274 (161/113)	51.2 (11.80, 21 - 80)	NEO-PI-R	VBM (SPM8)	0.5T/1.5/8	NA	Age, gender, ICV, other four traits	0.05 (voxel, FWE)	WBA: NSig ROI: NA
Toschi & Passamonti, 2019	HCP	1003 (550/453)	29 (NS, NS)	NEO-FFI	SBM (T1w/T2w ratio, HCP-PP)	3T/0.7/NS	NA	Age, sex, ICV, other four traits, intelligence	0.05 (cluster, MCS)	(T1w/T2w) WBA: - Pos. NSig - Neg. r dACC ROI: NA
Vartanian et al., 2018	NA	185 (94/91)	22.06 (3.6, 16 - 32)	BFAS	SBM (FS 5.3)	3T/1/10	NA	NA	0.05 (cluster, MCS)	WBA: - Pos. NSig - Neg. l MTG, l STG, l MFG ROI: NA
Wright et al., 2006	NA	20 (12/8)	24.0 (2.1, 21 - 27)	NEO-FFI	Mean GMV (manually traced)	1.5T/1/NS	AMY (manually traced)	Age, sex* * Note. corrected for ICV	0.05 (Bonf)	WBA: NA ROI: NSig
Wright et al., 2007	NA	29 (17/12)	70.3 (6.6, 61 - 84)	NEO-FFI	Mean GMV (manually traced)	1.5T/1/NS	AMY (manually traced)	Age, sex* * Note. corrected for ICV	0.01 (Uncor)	WBA: NA ROI: NSig
Yasuno et al., 2017MA	NA	37 (10/27)	28.1 (6.2, 21 - 45)	NEO-FFI	VBM (T1w/T2w ratio, SPM12)	3T/1/8	NA	NA	0.05 (cluster, FWE)	(T1w/T2w) WBA: - Pos. Nsig - Neg. r medFG, r ACC, r INS, r PCC ROI: NA
