# Supplementary material for: “Nothing to see here”: No structural brain differences as a function of the Big Five personality traits from a systematic review and meta-analysis
Source: Personal Neurosci. 2022 Aug 9;5:e8. doi: 10.1017/pen.2021.5 (PMC9379932; doi:10.1017/pen.2021.5)
Supplement: Supplementary file 1 [file pensup.zip › S2513988621000055sup003.xlsx]

## Sheet: TableS7_Neuroticism
Study	Project data	Sample size (F/M)	Mean age (SD, Range)	Personality Instrument	Image Processing (Software)	Scanner/Voxel Thickness (mm)/Smooth FWHM (mm)	ROI (Atlas)	Covariate	Threshold (Correction)	Results
Bjørnebekk et al., 2013MA	CPLS	265 (150/115)	49.8 (17.4, 20 - 85)	NEO-PI-R	SBM (FS)	1.5/1.2/15	NA	Age, sex, other four traits	0.05 (cluster, MCS)	WBA: NSig ROI: NA
Blankstein et al., 2009	NA	35 (20/15)	NS (NS, 16 - 17)	NEO-FFI	SBM-ROI (FS)	3/1.5/10	MFG, medFG, sgACC (FS)	Sex, ICV, alternative trait (E), pain, sex x N, sex x E, sex x Pain	0.05 (vertex, FDR)	WBA: NA ROI: NSig
Castagna, 2019	HCP	1106 (600/506)	NS (NS, 22 - 37)	NEO-FFI	Mean CT (FS 5.3.0)	3/0.7/10	SFG, MFG (FS automated tool)	NA* * Note. The mean ROI CT corrected by ICV	0.01 (Uncor)	WBA: NA ROI: - Pos. l/r rosMFG, l/r SFG - Neg. NSig
Delaparte et al., 2019	ADEPT	223 (223/0)	15.2 (0.63, 14 - 16)	BFI	Mean CT (FS 5.3.0)	3/1/NA	medOFC, AMY (Desikan-Killiany)	Age	0.05 (Uncor)	WBA: NA ROI: NSig
Holmes et al., 2012	NA	1050 (568/482)	21.37 (2.95, 18 - 35)	NEO-FFI	Mean CT (FS 4.5.0)	3/1.2/22	rosACC (Desikan)	Age, sex, ICV, intelligence, scan sites, scanner software versions	0.05 (Uncor)	WBA: NA ROI: - Pos. NSig - Neg. rosACC
Hyatt et al., 2019	HCP	1101 (597/504)	28.8 (3.7, NS)	NEO-FFI	Mean CT-WBPAR (FS (5.3))	3/0.7/NA	NA	Age, sex, ICV	0.01 (Uncor)	WBA: NA ROI: - Pos. l cauMFG, l IFG, l rosMFG, l/r SFG - Neg. NSig
Lewis et al., 2018MA	LBC1936	578 (268/310)	72.73 (0.72, NS)	50-IPIP	SBM (CIVET 1.1.12)	1.5/1.3/20	NA	Age, sex, ICV, intelligencen, other four traits	0.05 (vertex, FDR)	WBA: NSig ROI: NA
T. Li et al., 2017MA	NA	108 (64/44)	40.28 (11.43, 19 - 60)	NEO-FFI	SBM (CCS) Mean CT-WBPAR	3/1.2/NA	WBPAR (FS)	Age, sex , ICV * Same covariates for both vertex-wise SBM and WBPAR	SBM-ROI: 0.05 (vertex, FDR) WBPAR: 0.05 (FDR)	WBA: NSig ROI: NSig
Moayedi et al., 2011pt	NA	34 (34/0) 17 TMD (17/0) 17 HC (17/0)	Across 32.65 (11.05, 18 - 59) TMD 33.1 (11.9, 18 - 59) HC 32.2 (10.1, NS)	NEO-FFI	SBM-ROI (FS)	3/1.5/6	OFC, PFC, INS, ACC, MCC (FS aparcs2005)	Age, group status, N x group status	0.05 (cluster, Bonf)	(across patients and HCs: This study examined Neuroticism x Group interaction) WBA: NA ROI: l OFC (HC showed negative association; patients showed positive between Neuroticism and CT)
Owens et al., 2019MA	HCP	1104 (599/505)	28.8 (3.7, NS)	NEO-FFI	SBM (FS 5.3.0)	3/0.7/NA	NA	Age, sex, ICV, other four traits	0.05 (cluster, MCS)	WBA: - Pos. l/r DLPFC, l PSC, r ITG, r LNG - Neg. NSig ROI: NA
Privado et al., 2017MA	NA	56 (56/0)	18.29 (1.09, 17 - 22)	NEO-FFI	SBM (CIVET 2.0)	3/0.8/30	NA	Mean CT	0.01 (vertex, FWE) 0.05 (Uncor)	WBA: - Pos. l IPL - Neg. NSig ROI: NA
Rauch et al., 2005	NA	14 (6/8)	NS (NS, 21 - 34)	NEO-FFI	SBM-ROI (FS)	1.5/1/13	medOFC (ROI boundaries were defined by parcellation method from previous study)	NA	0.001 (Uncor)	WBA: NA ROI: - Pos. NSig - Neg. r medOFC
Riccelli et al., 2017	HCP	507 (300/207)	29.2 (NS, 22 - 36)	NEO-FFI	SBM (HCP-PP 3)	3/0.7/NA	NA	Age, sex, ICV, othter four traits	0.05 (cluster, MCS)	WBA: - Pos. l/r SFG, l SMG, r SPL, r PSC, r STG - Neg. NSig ROI: NA
Schultz et al., 2017MA	NA	109 (51/58)	26.7 (7.2, NS)	NEO-FFI	SBM (FS 4.0.5)	3/1/NA	NA	NA	0.05 (cluster, MCS)	WBA: NSig ROI: NA
Sweeney et al., 2019	Two projects: 1. RANN 2. CR	450 (247/203)	53 (17, 19 - 80)	50-IPIP	Mean CT (FS 5.1.0)	3/3/NA	frontal, temporal, parietal, ACC, OFC (Desikan)	Age, sex, ICV, age x N, sex x N, age x sex x N, education	0.05 (Uncor)	WBA: NA ROI: NSig Total CT: NSig
Wright et al., 2006	NA	28 (17/11)	24 (2.9, 20 - 34)	NEO-FFI	SBM-ROI (FS)	1.5/1/18.4	PFC (NS)	Age, sex	ROI: 0.05 (vertex, Bonf for the number of multiple comparison within PFC) Non-ROI: 0.05 (vertex, Bonf for the number of multiple comparison within non-PFC)	WBA: NA ROI: Within PFC: Corrected: NSig Uncorrected: - Pos. NSig - Neg. l OFC Within non-PFC: Corrected: NSig Uncorrected: NSig
Wright et al., 2007	NA	29 (17/12)	70.3 (6.6, 61 - 84)	NEO-FFI	SBM-ROI (FS)	1.5/1/13	PFC (NS)	Age, sex	ROI: 0.001 (Uncor) Non-ROI: 0.0001 (Uncor)	WBA: NA ROI: Within PFC: - Pos. NSig - Neg. r IFG, r SFG Within non-PFC: - Pos. r ATC - Neg. NSig
Zhao et al., 2017pt	NKI-RS	130 (70/60) 65 AUD (33/32) 65 HC (37/28)	Across 44.9 (18.12, NS) AUD 45.6 (17.6, NS) HC 44.2 (18.6, NS)	NEO-FFI	Mean CT (FS 5.3.0)	3/1/10	l INS, l PSC, r FSF (Desikan-Killiany)	Across patients and HCs: age, sex, race (dichotomous: Caucasian or not), intelligence, childhood traumatic event status, smoking and marijuana use status, age at drinking onset, AUD group status, AUD status x Neuroticism (main variable) Separating patients and HCs: age, sex, race, intelligence, childhood traumatic event status, smoking and marijuana use status, age at drinking onset	Across groups: 0.05 (FDR) Separating groups: 0.05 (Uncor)	(across patients and HCs: This study examined Neuroticism x Group interaction) (this result was used in summary table) WBA: NA ROI: l INS: neg in AUD, pos in HCs r FSF: meg in AUD, pos in HCs (separating patients and HCs) WBA: NA ROI: AUD: - Pos. NSig - Neg. l INS, r FSF HC: NSig
Zhu et al., 2020	HCP	1017 (556/461)	28.79 (3.71, 22 - 37)	NEO-FFI	Mean CT (HCP-PP 3)	3/0.7/15	l SFG (fROI from whole brain vertex-based CT analysis with Aggressive behavior)	NA	0.01 (Uncor)	WBA: NA ROI: - Pos. l SFG - Neg. NSig

## Sheet: TableS8_Extraverison
Study	Project data	Sample size (F/M)	Mean age (SD, Range)	Personality Instrument	Image Processing (Software)	Scanner/Voxel Thickness (mm)/Smooth FWHM (mm)	ROI (Atlas)	Covariate	Threshold (Correction)	Results
Bjørnebekk et al., 2013MA	CPLS	265 (150/115)	49.8 (17.4, 20 - 85)	NEO-PI-R	SBM (FS)	1.5/1.2/15	NA	Age, sex, other four traits	0.05 (cluster, MCS)	WBA: - Pos. NSig - Neg. l IFG ROI: NA * Post hoc facet analyses with all six facets: Excitement Seeking was the major contributor
Blankstein et al., 2009	NA	35 (20/15)	NS (NS, 16 - 17)	NEO-FFI	SBM-ROI (FS)	3/1.5/10	MFG, medFG, sgACC (FS)	Sex, ICV, E, pain, sex x N, sex x E, sex x Pain	0.05 (vertex, FDR)	WBA: NA ROI: NSig
Delaparte et al., 2019	ADEPT	223 (223/0)	15.2 (0.63, 14 - 16)	BFI	Mean CT (FS 5.3.0)	3/1/NA	medOFC, AMY (Desikan-Killiany)	Age	0.05 (Uncor)	WBA: NA ROI: NSig
Hyatt et al., 2019	HCP	1101 (597/504)	28.8 (3.7, NS)	NEO-FFI	Mean CT-WBPAR (FS 5.3)	3/0.7/NA	WBPAR	Age, sex, ICV	0.01 (Uncor)	WBA: NA ROI: NSig
Lewis et al., 2018MA	LBC1936	578 (268/310)	72.73 (0.72, NS)	50-IPIP	SBM (CIVET 1.1.12)	1.5/1.3/20	NA	Age, sex, ICV, intelligence, other four traits	0.05 (vertex, FDR)	WBA: NSig ROI: NA
T. Li et al., 2017MA	NA	108 (64/44)	40.28 (11.43, 19 - 60)	NEO-FFI	SBM (CCS) Mean CT-WBPAR	3/1.2/NA	WBPAR (FS)	Age, sex , ICV * Same covariates for both vertex-wise SBM and WBPPAR	SBM-RPO: 0.05 (vertex, FDR) WBPAR: 0.05 (FDR)	WBA: NSig ROI: NSig
Owens et al., 2019MA	HCP	1104 (599/505)	28.8 (3.7, NS)	NEO-FFI	SBM (FS 5.3.0)	3/0.7/NA	NA	Age, sex, ICV, other four traits	0.05 (cluster, MCS)	WBA: - Pos. l IPG, l DMPFC/PCL - Neg. NSig ROI: NA
Privado et al., 2017MA	NA	56 (56/0)	18.29 (1.09, 17 - 22)	NEO-FFI	SBM (CIVET 2.0)	3/0.8/30	NA	Mean CT	0.01 (vertex, FWE) 0.05 (Uncor)	WBA: NSig ROI: NA
Rauch et al., 2005	NA	14 (6/8)	NS (NS, 21 - 34)	NEO-FFI	SBM-ROI (FS)	1.5/1/13	medOFC (ROI boundaries were defined by parcellation method from previous study)	NA	0.001 (Uncor)	WBA: NA ROI: - Pos. r medOFC - Neg. NSig
Riccelli et al., 2017	HCP	507 (300/207)	29.2 (NS, 22 - 36)	NEO-FFI	SBM (HCP-PP 3)	3/0.7/NA	NA	Age, sex, ICV, othter four traits	0.05 (cluster, MCS)	WBA: - Pos. l PCN - Neg. NSig ROI: NA
Wright et al., 2006	NA	28 (17/11)	24 (2.9, 20 - 34)	NEO-FFI	SBM-ROI (FS)	1.5/1/18.4	PFC (NS)	Age, sex	ROI: 0.05 (vertex, Bonf for the number of multiple comparison within PFC) Non-ROI: 0.05 (vertex, Bonf for the number of multiple comparison within non-PFC)	WBA: NA ROI: Within PFC: Corrected: - Pos. NSig - Neg. r IFG Uncorrected: - Pos. NSig - Neg. r IFG Within non-PFC: Corrected: NSig Uncorrected: - Pos. NSig - Neg. r FSF
Wright et al., 2007	NA	29 (17/12)	70.3 (6.6, 61 - 84)	NEO-FFI	SBM-ROI (FS)	1.5/1/13	PFC (NS)	Age, sex	ROI: 0.001 (Uncor) Non-ROI: 0.0001 (Uncor)	WBA: NA ROI: Within PFC: - Pos. l MFG, r SFG - Neg. NSig Within non-PFC: NSig

## Sheet: TableS9_Agreeableness
Study	Project data	Sample size (F/M)	Mean age (SD, Range)	Personality Instrument	Image Processing (Software)	Scanner/Voxel Thickness (mm)/Smooth FWHM (mm)	ROI (Atlas)	Covariate	Threshold (Correction)	Results
Bjørnebekk et al., 2013MA	CPLS	265 (150/115)	49.8 (17.4, 20 - 85)	NEO-PI-R	SBM (FS)	1.5/1.2/15	NA	Age, sex, other four traits	0.05 (cluster, MCS)	WBA: NSig ROI: NA
Delaparte et al., 2019	ADEPT	223 (223/0)	15.2 (0.63, 14 - 16)	BFI	Mean CT (FS 5.3.0)	3/1/NA	medOFC, AMY (Desikan-Killiany)	Age	0.05 (Uncor)	WBA: NA ROI: NSig
Hyatt et al., 2019	HCP	1101 (597/504)	28.8 (3.7, NS)	NEO-FFI	Mean CT-WBPAR (FS 5.3)	3/0.7/NA	WBPAR (FS)	Age, sex, ICV	0.01 (Uncor)	WBA: NA ROI: - Pos. NSig - Neg. l MFG, l SFG
Lewis et al., 2018MA	LBC1936	578 (268/310)	72.73 (0.72, NS)	50-IPIP	SBM (CIVET 1.1.12)	1.5/1.3/20	NA	Age, sex, ICV, intelligence, other four traits	0.05 (vertex, FDR)	WBA: NSig ROI: NA
T. Li et al., 2017MA	NA	108 (64/44)	40.28 (11.43, 19 - 60)	NEO-FFI	SBM (CCS) Mean CT-WBPAR	3/1.2/NA	WBPAR (FS)	Age, sex , ICV * Same covariates for both vertex-wise SBM and WBPAR	SBM-ROI: 0.05 (vertex, FDR) WBPAR: 0.05 (FDR)	WBA: NSig ROI: NSig
Owens et al., 2019MA	HCP	1104 (599/505)	28.8 (3.7, NS)	NEO-FFI	SBM (FS 5.3.0)	3/0.7/NA	NA	Age, sex, ICV, other four traits	0.05 (cluster, MCS)	WBA: - Pos. r LNG - Neg. l DLPFC ROI: NA
Privado et al., 2017MA	NA	56 (56/0)	18.29 (1.09, 17 - 22)	NEO-FFI	SBM (CIVET 2.0)	3/0.8/30	NA	Mean CT	0.01 (vertex, FWE) 0.05 (Uncor)	WBA: NSig ROI: NA
Riccelli et al., 2017	HCP	507 (300/207)	29.2 (NS, 22 - 36)	NEO-FFI	SBM (HCP-PP 3)	3/0.7/NA	NA	Age, sex, ICV, othter four traits	0.05 (cluster, MCS)	WBA: - Pos. NSig - Neg. l/r MFG, l IFG, l SFG ROI: NA
Wright et al., 2006MA	NA	28 (17/11)	24 (2.9, 20 - 34)	NEO-FFI	SBM (FS)	1.5/1/18.4	NA	Age, sex	0.05 (vertex, Bonf)	WBA: NSig ROI: NA
Wright et al., 2007MA	NA	29 (17/12)	70.3 (6.6, 61 - 84)	NEO-FFI	SBM (FS)	1.5/1/13	NA	Age, sex	0.0001 (Uncor)	WBA: NSig ROI: NA
Zhu et al., 2020	HCP	1017 (556/461)	28.79 (3.71, 22 - 37)	NEO-FFI	Mean CT (HCP-PP 3)	3/0.7/15	l SFG (fROI from whole brain vertex-based CT analysis with Aggressive behavior)	NA	0.01 (Uncor)	WBA: NA ROI: - Pos. NSig - Neg. l SFG

## Sheet: TableS10_Conscientiousness
Study	Project data	Sample size (F/M)	Mean age (SD, Range)	Personality Instrument	Image Processing (Software)	Scanner/Voxel Thickness (mm)/Smooth FWHM (mm)	ROI (Atlas)	Covariate	Threshold (Correction)	Results
Bjørnebekk et al., 2013MA	CPLS	265 (150/115)	49.8 (17.4, 20 - 85)	NEO-PI-R	SBM (FS)	1.5/1.2/15	NA	Age, sex, other four traits	0.05 (cluster, MCS)	WBA: NSig ROI: NA
Delaparte et al., 2019	ADEPT	223 (223/0)	15.2 (0.63, 14 - 16)	BFI	Mean CT (FS 5.3.0)	3/1/NA	medOFC, AMY (Desikan-Killiany)	Age	0.05 (Uncor)	WBA: NA ROI: - Pos. r medOFC - Neg. NSig
Hyatt et al., 2019	HCP	1101 (597/504)	28.8 (3.7, NS)	NEO-FFI	Mean CT-WBPAR (FS 5.3)	3/0.7/NA	WBPAR (FS)	Age, sex, ICV	0.01 (Uncor)	WBA: NA ROI: NSig
Lewis et al., 2018	LBC1936	578 (268/310)	72.73 (0.72, NS)	50-IPIP	SBM (CIVET 1.1.12)	1.5/1.3/20	NA	Age, sex, ICV, intelligence, other four traits	0.05 (vertex, FDR)	WBA: - Pos. l DCC, l DMPFC, l/r HIP, l/r FSF, r medOFC, r venACC - Neg. NSig ROI: NA
T. Li et al., 2017MA	NA	108 (64/44)	40.28 (11.43, 19 - 60)	NEO-FFI	SBM (CCS) Mean CT-WBPAR	3/1.2/NA	WBPAR (FS)	Age, sex , ICV * Same covariates for both vertex-wise SBM and WBPAR	SBM-ROI: 0.05 (vertex, FDR) WBPAR: 0.05 (FDR)	WBA: NSig ROI: NSig
Owens et al., 2019MA	HCP	1104 (599/505)	28.8 (3.7, NS)	NEO-FFI	SBM (FS 5.3.0)	3/0.7/NA	NA	Age, sex, ICV, other four traits	0.05 (cluster, MCS)	WBA: - Pos. l/r DLPFC - Neg. NSig ROI: NA
Privado et al., 2017MA	NA	56 (56/0)	18.29 (1.09, 17 - 22)	NEO-FFI	SBM (CIVET 2.0)	3/0.8/30	NA	Mean CT	0.01 (vertex, FWE) 0.05 (Uncor)	WBA: NSig ROI: NA
Riccelli et al., 2017	HCP	507 (300/207)	29.2 (NS, 22 - 36)	NEO-FFI	SBM (HCP-PP 3)	3/0.7/NA	NA	Age, sex, ICV, othter four traits	0.05 (cluster, MCS)	WBA: - Pos. l/r MFG, r PCN - Neg. NSig ROI: NA
Wright et al., 2006MA	NA	28 (17/11)	24 (2.9, 20 - 34)	NEO-FFI	SBM (FS)	1.5/1/18.4	NA	Age, sex	0.05 (vertex, Bonf)	WBA: NSig ROI: NA
Wright et al., 2007MA	NA	29 (17/12)	70.3 (6.6, 61 - 84)	NEO-FFI	SBM (FS)	1.5/1/13	NA	Age, sex	0.0001 (Uncor)	WBA: NSig ROI: NA
Zhu et al., 2020	HCP	1017 (556/461)	28.79 (3.71, 22 - 37)	NEO-FFI	Mean CT (HCP-PP 3)	3/0.7/15	l SFG (fROI from whole brain vertex-based CT analysis with Aggressive behavior)	NA	0.01 (Uncor)	WBA: NA ROI: NSig

## Sheet: TableS11_Openness
Study	Project data	Sample size (F/M)	Mean age (SD, Range)	Personality Instrument	Image Processing (Software)	Scanner/Voxel Thickness (mm)/Smooth FWHM (mm)	ROI (Atlas)	Covariate	Threshold (Correction)	Results
Bjørnebekk et al., 2013MA	CPLS	265 (150/115)	49.8 (17.4, 20 - 85)	NEO-PI-R	SBM (FS)	1.5/1.2/15	NA	Age, sex, other four traits	0.05 (cluster, MCS)	WBA: NSig ROI: NA
Delaparte et al., 2019	ADEPT	223 (223/0)	15.2 (0.63, 14 - 16)	BFI	Mean CT (FS 5.3.0)	3/1/NA	medOFC, AMY (Desikan-Killiany)	Age	0.05 (Uncor)	WBA: NA ROI: - Pos. l medOFC - Neg. NSig
Hyatt et al., 2019	HCP	1101 (597/504)	28.8 (3.7, NS)	NEO-FFI	Mean CT-WBPAR (FS 5.3)	3/0.7/NA	WBPAR (FS)	Age, sex, ICV	0.01 (Uncor)	WBA: NA ROI: - Pos. NSig - Neg. l cauMFG, l rosMFG, l SFG, l SPL, l SMG, r rosMFG, r SFG
Lewis et al., 2018MA	LBC1936	578 (268/310)	72.73 (0.72, NS)	50-IPIP	SBM (CIVET 1.1.12)	1.5/1.3/20	NA	Age, sex, ICV, intelligence, other four traits	0.05 (vertex, FDR)	WBA: NSig ROI: NA
T. Li et al., 2017MA	NA	108 (64/44)	40.28 (11.43, 19 - 60)	NEO-FFI	SBM (CCS) Mean CT-WBPAR	3/1.2/NA	WBPAR (FS)	Age, sex, ICV * Same covariates for both vertex-wise SBM and WBPAR	SBM-ROI: 0.05 (vertex, FDR) WBPAR: 0.05 (FDR)	WBA: NSig ROI: NSig
Owens et al., 2019MA	HCP	1104 (599/505)	28.8 (3.7, NS)	NEO-FFI	SBM (FS 5.3.0)	3/0.7/NA	NA	Age, sex, ICV, other four traits	0.05 (cluster, MCS)	WBA: - Pos. NSig - Neg. l SPG, l/r DLPFC ROI: NA
Privado et al., 2017MA	NA	56 (56/0)	18.29 (1.09, 17 - 22)	NEO-FFI	SBM (CIVET 2.0)	3/0.8/30	NA	Mean CT	0.01 (vertex, FWE) 0.05 (Uncor)	WBA: NSig ROI: NA
Riccelli et al., 2017	HCP	507 (300/207)	29.2 (NS, 22 - 36)	NEO-FFI	SBM (HCP-PP 3)	3/0.7/NA	NA	Age, sex, ICV, othter four traits	0.05 (cluster, MCS)	WBA: - Pos. NSig - Neg. l/r MFG, l LOG, l rosACC, r PSC, r IPG, r SFG ROI: NA
Vartanian et al., 2018MA	NA	185 (94/91)	22.06 (3.6, 16 - 32)	BFAS	SBM (FS 5.3.0)	3/1/10	NA	NA	0.05 (cluster, MCS)	WBA: - Pos. NSig - Neg. l MFG, l MTG, l STG, l IPL, r IFG, r MTG ROI: NA
Wright et al., 2006MA	NA	28 (17/11)	24 (2.9, 20 - 34)	NEO-FFI	SBM (FS)	1.5/1/18.4	NA	Age, sex	0.05 (vertex, Bonf)	WBA: NSig ROI: NA
Wright et al., 2007MA	NA	29 (17/12)	70.3 (6.6, 61 - 84)	NEO-FFI	SBM (FS)	1.5/1/13	NA	Age, sex	0.0001 (Uncor)	WBA: - Pos. NSig - Neg. r ANG ROI: NA
