# Supplementary material for: “Nothing to see here”: No structural brain differences as a function of the Big Five personality traits from a systematic review and meta-analysis
Source: Personal Neurosci. 2022 Aug 9;5:e8. doi: 10.1017/pen.2021.5 (PMC9379932; doi:10.1017/pen.2021.5)
Supplement: Supplementary file 1 [file pensup.zip › S2513988621000055sup004.xlsx]

## Sheet: TableS12_Neuroticism
Study	Project data	Sample size (F/M)	Mean age (SD, Range)	Personality Instrument	Image Processing (Software)	Scanner/Voxel Thickness (mm)/Smooth FWHM (mm)	ROI (Atlas)	Covariate	Threshold (Correction)	Results
Bjørnebekk et al., 2013MA	CPLS	265 (150/115)	49.8 (17.4, 20 - 85)	NEO-PI-R	SBM (FS)	1.5/1.2/15	NA	Age, sex, other four traits	0.05 (cluster, MCS)	WBA: - Pos. NSig - Neg. l/r STG, r cauMFG/rosMFG, r ACC ROI: NA Post hoc facet analysis with all six facets: Strongest contribution from Anxiety, Depression, Vulnerability to stress
Castagna, 2019	HCP	1106 (600/506)	NS (NS, 22 - 37)	NEO-FFI	Mean SA (FS 5.3.0)	3/0.7/10	SFG, MFG (FS)	NA* * Note. The mean ROI SA corrected by ICV	0.01 (Uncor)	WBA: NA ROI: - Pos. NSig - Neg. l/r SFG
Hyatt et al., 2019	HCP	1101 (597/504)	28.8 (3.7, 22 - 37)	NEO-FFI	Mean SA-WBPAR (FS 5.3)	3/0.7/NS	WBPAR (FS)	Age, sex, ICV	0.01 (Uncor)	WBA: NA ROI: - Pos. NSig - Neg. l CNS, l LOG, l IFG, l/r SFG, l SPL, l HSG, r SMG
Lewis et al., 2018MA	LBC1936	578 (268/310)	72.73 (0.72, NS)	50-IPIP	SBM (CIVET 1.1.12)	1.5/1.3/20	NA	Age, sex, ICV, other four traits, intelligence	0.05 (vertex, FDR)	WBA: NSig ROI: NA
T. Li et al., 2017MA	NA	108 (64/44)	40.28 (11.43, 19 - 60)	NEO-FFI	SBM (CCS) Mean SA-WBPAR	3/1.2/NS	WBPAR (FS)	Age, sex, ICV * Same covariates for both vertex-wise SBM and WBPAR	SBM-ROI: 0.05 (vertex, FDR) WBPAR: 0.05 (FDR)	WBA: NSig ROI: NSig
Owens et al., 2019MA	HCP	1104 (599/505)	28.8 (3.7, 22 - 37)	NEO-FFI	SBM (FS 5.3.0)	3/0.7/NS	NA	Age, sex, ICV, other four traits	0.05 (cluster, MCS)	WBA: - Pos. NSig - Neg. l INS, l LOG, l PCL/DLPFC, l/r CNS, r DLPFC, r ITG, r IPL ROI: NA
Privado et al., 2017MA	NA	56 (56/0)	18.29 (1.09, 17 - 22)	NEO-FFI	SBM (CIVET 2.0)	3/0.8/40	NA	TSA	0.01 (vertex, FWE) 0.05 (Uncor)	WBA: Corrected: NSig Uncorrected: - Pos. NSig - Neg. l PRC, l SPL, l SOG, r STG ROI: NA
Riccelli et al., 2017	HCP	507 (300/207)	29.2 (NS, 22 - 36)	NEO-FFI	SBM (HCP-PP 3)	3/0.7/NS	NA	Age, sex, ICV, other four traits	0.05 (cluster, MCS)	WBA: - Pos. NSig - Neg. l/r MTG, l rosMFG, l/r SFG, l CNS, r SPL, r FP ROI: NA

## Sheet: TableS13_Extraversion
Study	Project data	Sample size (F/M)	Mean age (SD, Range)	Personality Instrument	Image Processing (Software)	Scanner/Voxel Thickness (mm)/Smooth FWHM (mm)	ROI (Atlas)	Covariate	Threshold (Correction)	Results
Bjørnebekk et al., 2013MA	CPLS	265 (150/115)	49.8 (17.4, 20 - 85)	NEO-PI-R	SBM (FS)	1.5/1.2/15	NA	Age, sex, other four traits	0.05 (cluster, MCS)	WBA: NSig ROI: NA
Hyatt et al., 2019	HCP	1101 (597/504)	28.8 (3.7, 22 - 37)	NEO-FFI	Mean SA-WBPAR (FS 5.3)	3/0.7/NS	WBPAR (FS)	Age, sex, ICV	0.01 (Uncor)	WBA: NA ROI: - Pos. r SFG - Neg. NSig
Lewis et al., 2018MA	LBC1936	578 (268/310)	72.73 (0.72, NS)	50-IPIP	SBM (CIVET 1.1.12)	1.5/1.3/20	NA	Age, sex, ICV, other four traits, intelligence	0.05 (vertex, FDR)	WBA: NSig ROI: NA
T. Li et al., 2017MA	NA	108 (64/44)	40.28 (11.43, 19 - 60)	NEO-FFI	SBM (CCS) Mean SA-WBPAR	3/1.2/NS	WBPAR (FS)	Age, sex, ICV * Same covariates for both vertex-wise SBM and WBPAR	SBM-ROI: 0.05 (vertex, FDR) WBPAR: 0.05 (FDR)	WBA: NSig ROI: NSig
Owens et al., 2019MA	HCP	1104 (599/505)	28.8 (3.7, 22 - 37)	NEO-FFI	SBM (FS 5.3.0)	3/0.7/NS	NA	Age, sex, ICV, other four traits	0.05 (cluster, MCS)	WBA: NSig ROI: NA
Privado et al., 2017MA	NA	56 (56/0)	18.29 (1.09, 17 - 22)	NEO-FFI	SBM (CIVET 2.0)	3/0.8/40	NA	TSA	0.01 (vertex, FWE) 0.05 (Uncor)	WBA: Corrected: - Pos. l MOG - Neg. NSig Uncorrected: - Pos. l MOG - Neg. NSig ROI: NA
Riccelli et al., 2017	HCP	507 (300/207)	29.2 (NS, 22 - 36)	NEO-FFI	SBM (HCP-PP 3)	3/0.7/NS	NA	Age, sex, ICV, other four traits	0.05 (cluster, MCS)	WBA: - Pos. NSig - Neg. r STG ROI: NA

## Sheet: TableS14_Agreeableness
Study	Project data	Sample size (F/M)	Mean age (SD, Range)	Personality Instrument	Image Processing (Software)	Scanner/Voxel Thickness (mm)/Smooth FWHM (mm)	ROI (Atlas)	Covariate	Threshold (Correction)	Results
Bjørnebekk et al., 2013MA	CPLS	265 (150/115)	49.8 (17.4, 20 - 85)	NEO-PI-R	SBM (FS)	1.5/1.2/15	NA	Age, sex, other four traits	0.05 (cluster, MCS)	WBA: NSig ROI: NA
Hyatt et al., 2019	HCP	1101 (597/504)	28.8 (3.7, 22 - 37)	NEO-FFI	Mean SA-WBPAR (FS 5.3)	3/0.7/NS	WBPAR (FS)	Age, sex, ICV	0.01 (Uncor)	WBA: NA ROI: NSig
Lewis et al., 2018MA	LBC1936	578 (268/310)	72.73 (0.72, NS)	50-IPIP	SBM (CIVET 1.1.12)	1.5/1.3/20	NA	Age, sex, ICV, other four traits, intelligence	0.05 (vertex, FDR)	WBA: NSig ROI: NA
T. Li et al., 2017MA	NA	108 (64/44)	40.28 (11.43, 19 - 60)	NEO-FFI	SBM (CCS) Mean SA-WBPAR	3/1.2/NS	WBPAR (FS)	Age, sex, ICV * Same covariates for both vertex-wise SBM and WBPAR	SBM-ROI: 0.05 (vertex, FDR) WBPAR: 0.05 (FDR)	WBA: - Pos. l STG - Neg. NSig ROI: NSig
Owens et al., 2019MA	HCP	1104 (599/505)	28.8 (3.7, 22 - 37)	NEO-FFI	SBM (FS 5.3.0)	3/0.7/NS	NA	Age, sex, ICV, other four traits	0.05 (cluster, MCS)	WBA: NSig ROI: NA
Privado et al., 2017MA	NA	56 (56/0)	18.29 (1.09, 17 - 22)	NEO-FFI	SBM (CIVET 2.0)	3/0.8/40	NA	TSA	0.01 (vertex, FWE) 0.05 (Uncor)	WBA: NSig ROI: NA
Riccelli et al., 2017	HCP	507 (300/207)	29.2 (NS, 22 - 36)	NEO-FFI	SBM (HCP-PP 3)	3/0.7/NS	NA	Age, sex, ICV, other four traits	0.05 (cluster, MCS)	WBA: - Pos. NSig - Neg. r FSF ROI: NA

## Sheet: TableS15_Conscientiousness
Study	Project data	Sample size (F/M)	Mean age (SD, Range)	Personality Instrument	Image Processing (Software)	Scanner/Voxel Thickness (mm)/Smooth FWHM (mm)	ROI (Atlas)	Covariate	Threshold (Correction)	Results
Bjørnebekk et al., 2013MA	CPLS	265 (150/115)	49.8 (17.4, 20 - 85)	NEO-PI-R	SBM (FS)	1.5/1.2/15	NA	Age, sex, other four traits	0.05 (cluster, MCS)	WBA: - Pos. NSig - Neg. l STG ROI: NA Post hoc facet analysis with all six facets: Achievement Striving and Self-siscipline had the strongest contribution
Hyatt et al., 2019	HCP	1101 (597/504)	28.8 (3.7, 22 - 37)	NEO-FFI	Mean SA-WBPAR (FS 5.3)	3/0.7/NS	WBPAR (FS)	Age, sex, ICV	0.01 (Uncor)	WBA: NA ROI: - Pos. NSig - Neg. l MTG
Lewis et al., 2018MA	LBC1936	578 (268/310)	72.73 (0.72, NS)	50-IPIP	SBM (CIVET 1.1.12)	1.5/1.3/20	NA	Age, sex, ICV, other four traits, intelligence	0.05 (vertex, FDR)	WBA: NSig ROI: NA
T. Li et al., 2017MA	NA	108 (64/44)	40.28 (11.43, 19 - 60)	NEO-FFI	SBM (CCS) Mean SA-WBPAR	3/1.2/NS	WBPAR (FS)	Age, sex, ICV * Same covariates for both vertex-wise SBM and WBPAR	SBM-ROI: 0.05 (vertex, FDR) WBPAR: 0.05 (FDR)	WBA: NSig ROI: NSig
Owens et al., 2019MA	HCP	1104 (599/505)	28.8 (3.7, 22 - 37)	NEO-FFI	SBM (FS 5.3.0)	3/0.7/NS	NA	Age, sex, ICV, other four traits	0.05 (cluster, MCS)	WBA: - Pos. NSig - Neg. l MTG, l/r DLPFC ROI: NA
Privado et al., 2017MA	NA	56 (56/0)	18.29 (1.09, 17 - 22)	NEO-FFI	SBM (CIVET 2.0)	3/0.8/40	NA	TSA	0.01 (vertex, FWE) 0.05 (Uncor)	WBA: NSig ROI: NA
Riccelli et al., 2017	HCP	507 (300/207)	29.2 (NS, 22 - 36)	NEO-FFI	SBM (HCP-PP 3)	3/0.7/NS	NA	Age, sex, ICV, other four traits	0.05 (cluster, MCS)	WBA: - Pos. NSig - Neg. l LOG, r MTG ROI: NA

## Sheet: TableS16_openness
Study	Project data	Sample size (F/M)	Mean age (SD, Range)	Personality Instrument	Image Processing (Software)	Scanner/Voxel Thickness (mm)/Smooth FWHM (mm)	ROI (Atlas)	Covariate	Threshold (Correction)	Results
Bjørnebekk et al., 2013MA	CPLS	265 (150/115)	49.8 (17.4, 20 - 85)	NEO-PI-R	SBM (FS)	1.5/1.2/15	NA	Age, sex, other four traits	0.05 (cluster, MCS)	WBA: NSig ROI: NA
Hyatt et al., 2019	HCP	1101 (597/504)	28.8 (3.7, 22 - 37)	NEO-FFI	Mean SA-WBPAR (FS 5.3)	3/0.7/NS	WBPAR (FS)	Age, sex, ICV	0.01 (Uncor)	WBA: NA ROI: - Pos. l ITG, r PHC, r FP - Neg. r HSG
Lewis et al., 2018MA	LBC1936	578 (268/310)	72.73 (0.72, NS)	50-IPIP	SBM (CIVET 1.1.12)	1.5/1.3/20	NA	Age, sex, ICV, other four traits, intelligence	0.05 (vertex, FDR)	WBA: NSig ROI: NA
T. Li et al., 2017MA	NA	108 (64/44)	40.28 (11.43, 19 - 60)	NEO-FFI	SBM (CCS) Mean SA-WBPAR	3/1.2/NS	WBPAR (FS)	Age, sex , ICV * Same covariates for both vertex-wise SBM and WBPAR	SBM-ROI: 0.05 (vertex, FDR) WBPAR: 0.05 (FDR)	WBA: NSig ROI: NSig
Owens et al., 2019MA	HCP	1104 (599/505)	28.8 (3.7, 22 - 37)	NEO-FFI	SBM (FS 5.3.0)	3/0.7/NS	NA	Age, sex, ICV, other four traits	0.05 (cluster, MCS)	WBA: - Pos. l ITG - Neg. NSig ROI: NA
Privado et al., 2017MA	NA	56 (56/0)	18.29 (1.09, 17 - 22)	NEO-FFI	SBM (CIVET 2.0)	3/0.8/40	NA	TSA	0.01 (vertex, FWE) 0.05 (Uncor)	WBA: Corrected: NSig Uncorrected: - Pos. l MOG, l INS, r STG, r PSC, r SMG, r FSF - Neg. NSig ROI: NA
Riccelli et al., 2017	HCP	507 (300/207)	29.2 (NS, 22 - 36)	NEO-FFI	SBM (HCP-PP 3)	3/0.7/NS	NA	Age, sex, ICV, other four traits	0.05 (cluster, MCS)	WBA: - Pos. l ITG, r PSC, r LOG, r IPL - Neg. NSig ROI: NA
Vartanian et al., 2018MA	NA	185 (94/91)	22.06 (3.6, 16 - 32)	BFAS	SBM (FS 5.3.0)	3/1/10	NA	NA	0.05 (cluster, MCS)	WBA: NSig ROI: NA
